# Supplementary material for: Material Preparation Information File (MPIF): A Community‐Driven Standard for Reporting MOF Syntheses
Source: Adv Mater. 2026 Feb 15;38(16):e21420. doi: 10.1002/adma.202521420 (PMC12994321; doi:10.1002/adma.202521420)
Supplement: Supplementary file 2 — Supporting File 2: adma72556‐sup‐0002‐DataFile.txt. [file ADMA-38-e21420-s001.txt]

data_JUK-8-ip_20250819_Marzena-Pander
_mpif_audit_creation_date	2025-08-19
_mpif_audit_generator_version	0.0.3
_mpif_audit_publication_doi	'10.1002/anie.201914198'
_mpif_audit_procedure_status	'success'

#Section 1: Author details
_mpif_audit_contact_author_name	'Marzena Pander'
_mpif_audit_contact_author_email	marzena.pander@uj.edu.pl
_mpif_audit_contact_author_id_orcid	0000-0003-1681-1353
_mpif_audit_contact_author_address	'Faculty of Chemistry, Jagiellonian University, Gronostajowa 2, Kraków 30-387, Poland '
_mpif_audit__contact_author_phone	?

#Section 2: Product General Information
_mpif_product_type	'porous framework material'
_mpif_product_cas	?
_mpif_product_ccdc	'1875148'
_mpif_product_name_common	'JUK-8-ip'
_mpif_product_name_systematic	''
_mpif_product_formula	'Zn(C14H8O5)(C20H16N6O2)(H2O)2'
_mpif_product_formula_weight	730.01
_mpif_product_state	'solid'
_mpif_product_color	'#fffef9'
_mpif_product_handling_atmosphere	'air'
_mpif_product_handling_note
;

;

#Section 3: Synthesis General Information
_mpif_synthesis_performed_date	2025-07-22
_mpif_synthesis_lab_temperature_C	21.8
_mpif_synthesis_lab_humidity_percent	47
_mpif_synthesis_type	'mix'
_mpif_synthesis_react_temperature_C	80
_mpif_synthesis_react_temperature_controller	'oven'
_mpif_synthesis_react_time	48
_mpif_synthesis_react_time_unit	'h'
_mpif_synthesis_react_atmosphere	'air'
_mpif_synthesis_react_container	'20 mL glass vial'
_mpif_synthesis_react_note
;

;
_mpif_synthesis_product_amount	175
_mpif_synthesis_product_amount_unit	'mg'
_mpif_synthesis_product_yield_percent	79
_mpif_synthesis_scale	'milligram'
_mpif_synthesis_safety_note
;

;

#Section 4: Synthesis Procedure Details
_mpif_substrate_number	3
loop_
_mpif_substrate_id
_mpif_substrate_name
_mpif_substrate_molarity
_mpif_substrate_molarity_unit
_mpif_substrate_amount
_mpif_substrate_amount_unit
_mpif_substrate_supplier
_mpif_substrate_purity_percent
_mpif_substrate_cas
_mpif_substrate_smiles
R1	Zinc nitrate hhexahydrate	0.30	mmol	90	mg	POCH	98	10196-18-6	?
R2	4,4′-Oxybis(benzoic acid)	0.30	mmol	78	mg	Chemat	97	2215-89-6	?
R3	N'1,N'3-bis[(E)-(pyridin-4-yl)methylidene]benzene-1,3-dicarbohydrazide	0.30	mmol	112	mg	synthesized	98	-	?

_mpif_solvent_number	2
loop_
_mpif_solvent_id
_mpif_solvent_name
_mpif_solvent_molarity
_mpif_solvent_molarity_unit
_mpif_solvent_amount
_mpif_solvent_amount_unit
_mpif_solvent_supplier
_mpif_solvent_purity_percent
_mpif_solvent_cas
_mpif_solvent_smiles
S1	DMF			5.4	mL	Eurochem BGD	98	68-12-2	?
S2	water			0.6	mL			-	?

_mpif_vessel_number	1
loop_
_mpif_vessel_id
_mpif_vessel_volume
_mpif_vessel_volume_unit
_mpif_vessel_material
_mpif_vessel_type
_mpif_vessel_supplier
_mpif_vessel_purpose
_mpif_vessel_note
V1	18		Glass	Vial	Carl Roth	Reaction	-

_mpif_hardware_number	NaN
loop_
_mpif_hardware_id
_mpif_hardware_purpose
_mpif_hardware_general_name
_mpif_hardware_product_name
_mpif_hardware_supplier
_mpif_hardware_note

_mpif_procedure_number	8
loop_
_mpif_procedure_id
_mpif_procedure_type
_mpif_procedure_atmosphere
_mpif_procedure_detail
P1	Preparation	Air	Add solid reagents to the vial and dissolve in 5.4 mL of DMF (clear solution)
P2	Preparation	Air	Add 0.6 mL of DI water to the solution (cloudy solution)
P3	Reaction	Air	Incubate in oven at 80 C for 2 days
P4	Work-up	Air	Wash the precipitate with DMF in a vial (3 x 10 mL); incubate at RT for 3 h between washes
P5	Work-up	Air	Exchange DMF to DI water (3 x 10 mL)
P6	Work-up	Air	Incubate in water for at least 24 h, and filtrate on the Schott funnel
P7	Work-up	Vacuum	Heat in vacuum oven at 60 C for 1 h
P8	Work-up	Air	Store in glass vial in ambient conditions (JUK-8-ip phase)

_mpif_procedure_full
;
In a glass vial, 90.0 mg Zn(NO3)2·6 H2O (0.302 mmol), 78.1 mg of H2oba (0.302 mmol), and 112.7 mg of pip (0.302 mmol) were placed and dissolved in 5.4 mL of DMF (clear solution). Then, 0.6 mL of DI water was added leading to cloudy reaction mixture. The closed vial was placed in an oven at 80 °C for 2 days. After that time, the reaction was cooled down to room temperature, decantated and washed with DMF (3 × 10 mL, incubated between washes for approx. 3 h). Then, DMF was exchanged with DI water (3 × 10 mL) and incubated in that solvent for 24 h. The precipitate was filtrated on Schott funnel and briefly dried in vacuum oven at 60 C for 1 h in order to obtain JUK-8-ip phase. The solid was transferred to a glass vial and stored in ambient conditions.
;


#Characterization Information

_mpif_pxrd_data
;


_mpif_pxrd_source	'Cu'
_mpif_pxrd_lambda	1.54056
loop_
_pxrd_2theta
_pxrd_intensity
3.00000 528.000
3.02000 513.000
3.04000 502.000
3.06000 508.000
3.08000 498.000
3.10000 532.000
3.12000 544.000
3.14000 536.000
3.16000 525.000
3.18000 516.000
3.20000 536.000
3.22000 558.000
3.24000 587.000
3.26000 580.000
3.28000 560.000
3.30000 585.000
3.32000 622.000
3.34000 545.000
3.36000 555.000
3.38000 559.000
3.40000 579.000
3.42000 572.000
3.44000 600.000
3.46000 590.000
3.48000 562.000
3.50000 586.000
3.52000 584.000
3.54000 587.000
3.56000 585.000
3.58000 597.000
3.60000 636.000
3.62000 586.000
3.64000 596.000
3.66000 642.000
3.68000 664.000
3.70000 654.000
3.72000 684.000
3.74000 715.000
3.76000 740.000
3.78000 769.000
3.80000 749.000
3.82000 750.000
3.84000 679.000
3.86000 638.000
3.88000 652.000
3.90000 658.000
3.92000 654.000
3.94000 643.000
3.96000 634.000
3.98000 583.000
4.00000 609.000
4.02000 627.000
4.04000 631.000
4.06000 599.000
4.08000 649.000
4.10000 597.000
4.12000 592.000
4.14000 576.000
4.16000 615.000
4.18000 600.000
4.20000 673.000
4.22000 646.000
4.24000 663.000
4.26000 634.000
4.28000 659.000
4.30000 673.000
4.32000 696.000
4.34000 667.000
4.36000 648.000
4.38000 691.000
4.40000 661.000
4.42000 605.000
4.44000 638.000
4.46000 637.000
4.48000 659.000
4.50000 653.000
4.52000 643.000
4.54000 669.000
4.56000 703.000
4.58000 752.000
4.60000 706.000
4.62000 704.000
4.64000 682.000
4.66000 704.000
4.68000 698.000
4.70000 751.000
4.72000 729.000
4.74000 739.000
4.76000 718.000
4.78000 697.000
4.80000 795.000
4.82000 760.000
4.84000 767.000
4.86000 761.000
4.88000 706.000
4.90000 726.000
4.92000 732.000
4.94000 722.000
4.96000 714.000
4.98000 730.000
5.00000 699.000
5.02000 732.000
5.04000 729.000
5.06000 732.000
5.08000 691.000
5.10000 694.000
5.12000 694.000
5.14000 718.000
5.16000 757.000
5.18000 754.000
5.20000 732.000
5.22000 782.000
5.24000 751.000
5.26000 733.000
5.28000 730.000
5.30000 750.000
5.32000 732.000
5.34000 757.000
5.36000 770.000
5.38000 782.000
5.40000 822.000
5.42000 788.000
5.44000 790.000
5.46000 788.000
5.48000 783.000
5.50000 776.000
5.52000 811.000
5.54000 810.000
5.56000 773.000
5.58000 803.000
5.60000 791.000
5.62000 774.000
5.64000 795.000
5.66000 794.000
5.68000 803.000
5.70000 815.000
5.72000 785.000
5.74000 782.000
5.76000 841.000
5.78000 827.000
5.80000 786.000
5.82000 813.000
5.84000 852.000
5.86000 859.000
5.88000 830.000
5.90000 844.000
5.92000 822.000
5.94000 867.000
5.96000 837.000
5.98000 854.000
6.00000 902.000
6.02000 883.000
6.04000 904.000
6.06000 876.000
6.08000 852.000
6.10000 843.000
6.12000 849.000
6.14000 889.000
6.16000 888.000
6.18000 893.000
6.20000 883.000
6.22000 919.000
6.24000 927.000
6.26000 930.000
6.28000 1025.000
6.30000 1071.000
6.32000 1126.000
6.34000 1119.000
6.36000 1223.000
6.38000 1231.000
6.40000 1259.000
6.42000 1308.000
6.44000 1184.000
6.46000 1143.000
6.48000 1112.000
6.50000 970.000
6.52000 919.000
6.54000 922.000
6.56000 896.000
6.58000 891.000
6.60000 944.000
6.62000 922.000
6.64000 886.000
6.66000 948.000
6.68000 894.000
6.70000 952.000
6.72000 947.000
6.74000 964.000
6.76000 934.000
6.78000 952.000
6.80000 935.000
6.82000 889.000
6.84000 897.000
6.86000 946.000
6.88000 948.000
6.90000 925.000
6.92000 962.000
6.94000 1010.000
6.96000 937.000
6.98000 939.000
7.00000 904.000
7.02000 942.000
7.04000 920.000
7.06000 988.000
7.08000 992.000
7.10000 992.000
7.12000 1002.000
7.14000 1032.000
7.16000 996.000
7.18000 1041.000
7.20000 1012.000
7.22000 980.000
7.24000 1002.000
7.26000 942.000
7.28000 968.000
7.30000 1000.000
7.32000 970.000
7.34000 997.000
7.36000 1017.000
7.38000 998.000
7.40000 1030.000
7.42000 1004.000
7.44000 997.000
7.46000 1029.000
7.48000 1050.000
7.50000 1077.000
7.52000 1043.000
7.54000 1046.000
7.56000 1030.000
7.58000 1032.000
7.60000 1044.000
7.62000 1114.000
7.64000 1114.000
7.66000 1099.000
7.68000 1148.000
7.70000 1219.000
7.72000 1238.000
7.74000 1339.000
7.76000 1451.000
7.78000 1558.000
7.80000 1653.000
7.82000 1931.000
7.84000 2193.000
7.86000 2446.000
7.88000 2874.000
7.90000 3646.000
7.92000 4476.000
7.94000 5279.000
7.96000 6334.000
7.98000 7577.000
8.00000 8632.000
8.02000 9648.000
8.04000 10409.000
8.06000 10742.000
8.08000 10451.000
8.10000 9426.000
8.12000 7198.000
8.14000 4850.000
8.16000 3453.000
8.18000 2496.000
8.20000 1855.000
8.22000 1557.000
8.24000 1405.000
8.26000 1346.000
8.28000 1328.000
8.30000 1334.000
8.32000 1308.000
8.34000 1296.000
8.36000 1319.000
8.38000 1332.000
8.40000 1341.000
8.42000 1379.000
8.44000 1444.000
8.46000 1436.000
8.48000 1429.000
8.50000 1466.000
8.52000 1417.000
8.54000 1429.000
8.56000 1385.000
8.58000 1391.000
8.60000 1373.000
8.62000 1362.000
8.64000 1304.000
8.66000 1418.000
8.68000 1385.000
8.70000 1508.000
8.72000 1537.000
8.74000 1492.000
8.76000 1587.000
8.78000 1703.000
8.80000 1814.000
8.82000 1892.000
8.84000 1843.000
8.86000 1849.000
8.88000 1745.000
8.90000 1631.000
8.92000 1455.000
8.94000 1379.000
8.96000 1328.000
8.98000 1270.000
9.00000 1194.000
9.02000 1169.000
9.04000 1231.000
9.06000 1270.000
9.08000 1233.000
9.10000 1247.000
9.12000 1284.000
9.14000 1255.000
9.16000 1202.000
9.18000 1256.000
9.20000 1197.000
9.22000 1205.000
9.24000 1194.000
9.26000 1240.000
9.28000 1267.000
9.30000 1248.000
9.32000 1286.000
9.34000 1281.000
9.36000 1266.000
9.38000 1250.000
9.40000 1322.000
9.42000 1340.000
9.44000 1378.000
9.46000 1368.000
9.48000 1324.000
9.50000 1379.000
9.52000 1388.000
9.54000 1423.000
9.56000 1468.000
9.58000 1567.000
9.60000 1639.000
9.62000 1648.000
9.64000 1782.000
9.66000 1929.000
9.68000 2146.000
9.70000 2288.000
9.72000 2541.000
9.74000 2909.000
9.76000 3380.000
9.78000 3941.000
9.80000 4846.000
9.82000 5747.000
9.84000 7203.000
9.86000 9019.000
9.88000 11112.000
9.90000 13093.000
9.92000 15126.000
9.94000 17255.000
9.96000 19359.000
9.98000 21130.000
10.00000 22000.000
10.02000 21141.000
10.04000 18585.000
10.06000 14811.000
10.08000 10965.000
10.10000 7827.000
10.12000 6052.000
10.14000 4957.000
10.16000 4693.000
10.18000 5026.000
10.20000 5811.000
10.22000 6773.000
10.24000 8064.000
10.26000 10126.000
10.28000 12022.000
10.30000 14414.000
10.32000 17153.000
10.34000 20477.000
10.36000 23371.000
10.38000 26430.000
10.40000 28807.000
10.42000 30399.000
10.44000 30025.000
10.46000 27441.000
10.48000 23629.000
10.50000 19568.000
10.52000 15553.000
10.54000 12123.000
10.56000 9944.000
10.58000 8233.000
10.60000 7512.000
10.62000 6363.000
10.64000 5207.000
10.66000 4242.000
10.68000 3384.000
10.70000 2723.000
10.72000 2315.000
10.74000 2097.000
10.76000 1933.000
10.78000 1850.000
10.80000 1905.000
10.82000 1827.000
10.84000 1855.000
10.86000 1868.000
10.88000 1808.000
10.90000 1793.000
10.92000 1767.000
10.94000 1709.000
10.96000 1743.000
10.98000 1741.000
11.00000 1657.000
11.02000 1651.000
11.04000 1653.000
11.06000 1667.000
11.08000 1679.000
11.10000 1681.000
11.12000 1654.000
11.14000 1641.000
11.16000 1624.000
11.18000 1793.000
11.20000 1636.000
11.22000 1624.000
11.24000 1631.000
11.26000 1682.000
11.28000 1620.000
11.30000 1641.000
11.32000 1693.000
11.34000 1676.000
11.36000 1687.000
11.38000 1734.000
11.40000 1741.000
11.42000 1723.000
11.44000 1750.000
11.46000 1779.000
11.48000 1772.000
11.50000 1783.000
11.52000 1842.000
11.54000 1953.000
11.56000 2003.000
11.58000 2051.000
11.60000 2217.000
11.62000 2276.000
11.64000 2386.000
11.66000 2646.000
11.68000 2849.000
11.70000 3077.000
11.72000 3370.000
11.74000 3551.000
11.76000 3765.000
11.78000 4226.000
11.80000 4422.000
11.82000 4771.000
11.84000 5021.000
11.86000 4973.000
11.88000 4977.000
11.90000 5003.000
11.92000 5217.000
11.94000 5667.000
11.96000 6379.000
11.98000 7434.000
12.00000 8706.000
12.02000 10316.000
12.04000 12360.000
12.06000 14724.000
12.08000 17447.000
12.10000 20606.000
12.12000 24237.000
12.14000 28083.000
12.16000 31073.000
12.18000 32436.000
12.20000 32684.000
12.22000 30457.000
12.24000 25633.000
12.26000 19385.000
12.28000 13415.000
12.30000 9024.000
12.32000 6219.000
12.34000 4593.000
12.36000 3874.000
12.38000 3711.000
12.40000 3636.000
12.42000 3817.000
12.44000 3975.000
12.46000 4557.000
12.48000 5104.000
12.50000 5625.000
12.52000 6353.000
12.54000 7170.000
12.56000 7910.000
12.58000 8931.000
12.60000 10309.000
12.62000 11796.000
12.64000 13391.000
12.66000 15052.000
12.68000 16346.000
12.70000 18048.000
12.72000 18534.000
12.74000 18401.000
12.76000 16580.000
12.78000 14082.000
12.80000 11403.000
12.82000 9061.000
12.84000 7584.000
12.86000 6863.000
12.88000 6386.000
12.90000 6215.000
12.92000 6018.000
12.94000 5584.000
12.96000 5011.000
12.98000 4369.000
13.00000 3488.000
13.02000 3090.000
13.04000 2630.000
13.06000 2523.000
13.08000 2403.000
13.10000 2441.000
13.12000 2388.000
13.14000 2397.000
13.16000 2444.000
13.18000 2405.000
13.20000 2456.000
13.22000 2531.000
13.24000 2646.000
13.26000 2593.000
13.28000 2809.000
13.30000 2803.000
13.32000 3128.000
13.34000 3402.000
13.36000 3560.000
13.38000 3913.000
13.40000 4225.000
13.42000 4691.000
13.44000 5270.000
13.46000 5857.000
13.48000 6602.000
13.50000 7287.000
13.52000 8328.000
13.54000 9720.000
13.56000 11513.000
13.58000 13537.000
13.60000 16466.000
13.62000 19922.000
13.64000 23756.000
13.66000 28119.000
13.68000 32921.000
13.70000 38384.000
13.72000 43788.000
13.74000 49664.000
13.76000 56720.000
13.78000 63829.000
13.80000 69214.000
13.82000 71676.000
13.84000 70265.000
13.86000 63824.000
13.88000 52767.000
13.90000 39801.000
13.92000 27931.000
13.94000 18497.000
13.96000 12203.000
13.98000 8209.000
14.00000 6086.000
14.02000 4847.000
14.04000 4315.000
14.06000 4000.000
14.08000 3736.000
14.10000 3667.000
14.12000 3571.000
14.14000 3461.000
14.16000 3364.000
14.18000 3297.000
14.20000 3312.000
14.22000 3255.000
14.24000 3183.000
14.26000 3174.000
14.28000 3322.000
14.30000 3301.000
14.32000 3349.000
14.34000 3467.000
14.36000 3691.000
14.38000 3747.000
14.40000 4041.000
14.42000 4128.000
14.44000 4637.000
14.46000 4985.000
14.48000 5633.000
14.50000 6216.000
14.52000 6940.000
14.54000 7806.000
14.56000 8686.000
14.58000 9809.000
14.60000 10858.000
14.62000 12014.000
14.64000 12965.000
14.66000 14063.000
14.68000 14628.000
14.70000 14832.000
14.72000 14822.000
14.74000 14488.000
14.76000 13482.000
14.78000 12229.000
14.80000 10866.000
14.82000 8883.000
14.84000 7219.000
14.86000 5835.000
14.88000 4783.000
14.90000 3886.000
14.92000 3408.000
14.94000 3166.000
14.96000 3088.000
14.98000 2923.000
15.00000 2835.000
15.02000 2771.000
15.04000 2873.000
15.06000 2674.000
15.08000 2718.000
15.10000 2696.000
15.12000 2656.000
15.14000 2630.000
15.16000 2635.000
15.18000 2665.000
15.20000 2590.000
15.22000 2586.000
15.24000 2652.000
15.26000 2617.000
15.28000 2606.000
15.30000 2635.000
15.32000 2539.000
15.34000 2615.000
15.36000 2621.000
15.38000 2513.000
15.40000 2540.000
15.42000 2628.000
15.44000 2518.000
15.46000 2611.000
15.48000 2661.000
15.50000 2737.000
15.52000 2647.000
15.54000 2740.000
15.56000 2673.000
15.58000 2748.000
15.60000 2797.000
15.62000 2812.000
15.64000 2753.000
15.66000 2897.000
15.68000 2908.000
15.70000 2974.000
15.72000 3044.000
15.74000 3140.000
15.76000 3309.000
15.78000 3480.000
15.80000 3615.000
15.82000 3859.000
15.84000 4130.000
15.86000 4359.000
15.88000 4707.000
15.90000 5132.000
15.92000 5546.000
15.94000 5952.000
15.96000 6618.000
15.98000 7358.000
16.00000 8245.000
16.02000 9299.000
16.04000 10159.000
16.06000 11400.000
16.08000 13185.000
16.10000 14571.000
16.12000 16164.000
16.14000 17804.000
16.16000 19054.000
16.18000 20476.000
16.20000 21285.000
16.22000 21761.000
16.24000 21749.000
16.26000 21163.000
16.28000 20865.000
16.30000 20564.000
16.32000 20605.000
16.34000 20943.000
16.36000 21596.000
16.38000 22623.000
16.40000 24356.000
16.42000 26511.000
16.44000 28713.000
16.46000 31083.000
16.48000 32744.000
16.50000 34557.000
16.52000 35699.000
16.54000 37581.000
16.56000 40728.000
16.58000 43724.000
16.60000 47397.000
16.62000 50149.000
16.64000 51938.000
16.66000 51733.000
16.68000 49694.000
16.70000 45055.000
16.72000 39050.000
16.74000 32060.000
16.76000 25192.000
16.78000 19331.000
16.80000 15345.000
16.82000 12712.000
16.84000 11415.000
16.86000 11265.000
16.88000 11763.000
16.90000 12419.000
16.92000 13452.000
16.94000 14596.000
16.96000 16017.000
16.98000 17326.000
17.00000 19007.000
17.02000 20304.000
17.04000 21628.000
17.06000 22702.000
17.08000 23074.000
17.10000 22782.000
17.12000 22456.000
17.14000 21668.000
17.16000 21431.000
17.18000 22235.000
17.20000 23563.000
17.22000 25268.000
17.24000 27888.000
17.26000 30923.000
17.28000 34688.000
17.30000 38862.000
17.32000 43568.000
17.34000 47891.000
17.36000 51148.000
17.38000 53127.000
17.40000 54351.000
17.42000 55166.000
17.44000 54639.000
17.46000 51887.000
17.48000 48098.000
17.50000 45154.000
17.52000 42181.000
17.54000 40897.000
17.56000 40765.000
17.58000 40385.000
17.60000 39825.000
17.62000 38950.000
17.64000 36941.000
17.66000 34394.000
17.68000 30160.000
17.70000 25316.000
17.72000 20502.000
17.74000 16088.000
17.76000 12324.000
17.78000 9591.000
17.80000 7799.000
17.82000 6691.000
17.84000 5842.000
17.86000 5298.000
17.88000 4954.000
17.90000 4853.000
17.92000 4571.000
17.94000 4277.000
17.96000 4277.000
17.98000 4179.000
18.00000 4168.000
18.02000 4087.000
18.04000 4088.000
18.06000 4037.000
18.08000 4059.000
18.10000 4003.000
18.12000 4156.000
18.14000 4016.000
18.16000 4014.000
18.18000 4171.000
18.20000 4068.000
18.22000 4247.000
18.24000 4325.000
18.26000 4333.000
18.28000 4535.000
18.30000 4602.000
18.32000 4717.000
18.34000 4834.000
18.36000 4795.000
18.38000 4742.000
18.40000 4741.000
18.42000 4701.000
18.44000 4744.000
18.46000 4751.000
18.48000 4679.000
18.50000 4823.000
18.52000 4943.000
18.54000 5125.000
18.56000 5346.000
18.58000 5530.000
18.60000 5644.000
18.62000 5844.000
18.64000 5993.000
18.66000 6028.000
18.68000 5914.000
18.70000 5731.000
18.72000 5281.000
18.74000 4921.000
18.76000 4670.000
18.78000 4444.000
18.80000 4349.000
18.82000 4095.000
18.84000 4158.000
18.86000 4000.000
18.88000 4177.000
18.90000 4131.000
18.92000 4157.000
18.94000 4187.000
18.96000 4136.000
18.98000 4143.000
19.00000 4102.000
19.02000 4210.000
19.04000 4155.000
19.06000 4218.000
19.08000 4316.000
19.10000 4410.000
19.12000 4541.000
19.14000 4756.000
19.16000 4981.000
19.18000 5073.000
19.20000 5375.000
19.22000 5510.000
19.24000 5651.000
19.26000 5763.000
19.28000 6004.000
19.30000 5976.000
19.32000 5987.000
19.34000 5913.000
19.36000 5888.000
19.38000 5665.000
19.40000 5495.000
19.42000 5408.000
19.44000 5370.000
19.46000 5422.000
19.48000 5483.000
19.50000 5745.000
19.52000 6293.000
19.54000 6542.000
19.56000 7141.000
19.58000 7666.000
19.60000 8301.000
19.62000 8826.000
19.64000 9427.000
19.66000 10050.000
19.68000 10639.000
19.70000 11229.000
19.72000 11838.000
19.74000 12550.000
19.76000 12958.000
19.78000 13118.000
19.80000 12709.000
19.82000 11899.000
19.84000 10956.000
19.86000 9813.000
19.88000 8892.000
19.90000 7999.000
19.92000 7469.000
19.94000 6833.000
19.96000 6432.000
19.98000 6522.000
20.00000 6581.000
20.02000 6802.000
20.04000 7178.000
20.06000 7572.000
20.08000 8074.000
20.10000 8672.000
20.12000 9152.000
20.14000 9974.000
20.16000 10706.000
20.18000 11565.000
20.20000 12602.000
20.22000 13546.000
20.24000 14371.000
20.26000 15257.000
20.28000 16187.000
20.30000 16750.000
20.32000 16938.000
20.34000 17398.000
20.36000 17565.000
20.38000 17477.000
20.40000 17328.000
20.42000 17165.000
20.44000 17052.000
20.46000 16253.000
20.48000 15364.000
20.50000 14004.000
20.52000 12728.000
20.54000 11183.000
20.56000 9730.000
20.58000 8566.000
20.60000 7601.000
20.62000 6830.000
20.64000 6446.000
20.66000 6201.000
20.68000 6056.000
20.70000 6222.000
20.72000 6411.000
20.74000 6572.000
20.76000 7013.000
20.78000 7355.000
20.80000 8178.000
20.82000 8849.000
20.84000 9747.000
20.86000 10607.000
20.88000 11877.000
20.90000 12863.000
20.92000 14141.000
20.94000 15493.000
20.96000 16774.000
20.98000 17848.000
21.00000 19083.000
21.02000 19914.000
21.04000 20688.000
21.06000 21147.000
21.08000 21371.000
21.10000 21977.000
21.12000 22224.000
21.14000 22776.000
21.16000 23888.000
21.18000 25256.000
21.20000 26543.000
21.22000 28139.000
21.24000 29196.000
21.26000 29889.000
21.28000 29938.000
21.30000 28909.000
21.32000 27336.000
21.34000 25231.000
21.36000 23455.000
21.38000 21882.000
21.40000 20212.000
21.42000 18875.000
21.44000 17243.000
21.46000 15423.000
21.48000 13557.000
21.50000 11435.000
21.52000 9710.000
21.54000 8149.000
21.56000 6823.000
21.58000 6063.000
21.60000 5480.000
21.62000 5421.000
21.64000 5163.000
21.66000 5127.000
21.68000 5036.000
21.70000 5077.000
21.72000 5081.000
21.74000 5141.000
21.76000 5311.000
21.78000 5333.000
21.80000 5429.000
21.82000 5610.000
21.84000 5645.000
21.86000 5814.000
21.88000 6114.000
21.90000 6329.000
21.92000 6683.000
21.94000 7011.000
21.96000 7539.000
21.98000 8077.000
22.00000 8486.000
22.02000 9028.000
22.04000 9372.000
22.06000 10070.000
22.08000 10725.000
22.10000 11374.000
22.12000 11958.000
22.14000 12510.000
22.16000 12946.000
22.18000 12992.000
22.20000 13486.000
22.22000 13148.000
22.24000 12893.000
22.26000 12283.000
22.28000 12240.000
22.30000 12045.000
22.32000 12100.000
22.34000 12347.000
22.36000 12806.000
22.38000 13352.000
22.40000 14258.000
22.42000 15157.000
22.44000 16395.000
22.46000 17609.000
22.48000 18615.000
22.50000 20075.000
22.52000 21249.000
22.54000 22480.000
22.56000 23169.000
22.58000 23338.000
22.60000 23015.000
22.62000 22170.000
22.64000 20958.000
22.66000 19358.000
22.68000 17626.000
22.70000 15578.000
22.72000 13286.000
22.74000 11436.000
22.76000 9613.000
22.78000 8146.000
22.80000 7026.000
22.82000 6490.000
22.84000 5913.000
22.86000 5637.000
22.88000 5475.000
22.90000 5242.000
22.92000 5079.000
22.94000 5011.000
22.96000 4877.000
22.98000 4856.000
23.00000 4700.000
23.02000 4659.000
23.04000 4587.000
23.06000 4504.000
23.08000 4387.000
23.10000 4422.000
23.12000 4490.000
23.14000 4501.000
23.16000 4501.000
23.18000 4530.000
23.20000 4619.000
23.22000 4764.000
23.24000 4744.000
23.26000 4959.000
23.28000 4943.000
23.30000 5193.000
23.32000 5366.000
23.34000 5607.000
23.36000 5883.000
23.38000 6237.000
23.40000 6686.000
23.42000 7161.000
23.44000 7622.000
23.46000 8005.000
23.48000 8362.000
23.50000 9002.000
23.52000 9681.000
23.54000 10569.000
23.56000 11315.000
23.58000 12245.000
23.60000 13206.000
23.62000 14330.000
23.64000 15298.000
23.66000 16430.000
23.68000 17224.000
23.70000 17661.000
23.72000 18271.000
23.74000 18853.000
23.76000 19277.000
23.78000 18956.000
23.80000 18306.000
23.82000 17698.000
23.84000 15945.000
23.86000 14324.000
23.88000 12620.000
23.90000 11355.000
23.92000 10522.000
23.94000 10067.000
23.96000 9958.000
23.98000 10083.000
24.00000 10251.000
24.02000 10519.000
24.04000 10742.000
24.06000 10968.000
24.08000 11096.000
24.10000 11036.000
24.12000 11225.000
24.14000 10825.000
24.16000 10409.000
24.18000 10250.000
24.20000 9987.000
24.22000 9781.000
24.24000 9925.000
24.26000 9968.000
24.28000 10246.000
24.30000 10707.000
24.32000 11047.000
24.34000 11734.000
24.36000 12395.000
24.38000 13172.000
24.40000 13963.000
24.42000 14800.000
24.44000 15463.000
24.46000 16538.000
24.48000 17767.000
24.50000 18529.000
24.52000 19726.000
24.54000 20806.000
24.56000 21087.000
24.58000 21717.000
24.60000 22056.000
24.62000 22485.000
24.64000 22688.000
24.66000 22868.000
24.68000 23407.000
24.70000 24219.000
24.72000 25389.000
24.74000 26512.000
24.76000 27892.000
24.78000 29758.000
24.80000 31968.000
24.82000 34086.000
24.84000 36268.000
24.86000 38130.000
24.88000 39593.000
24.90000 40463.000
24.92000 41205.000
24.94000 41296.000
24.96000 40223.000
24.98000 38404.000
25.00000 34797.000
25.02000 30358.000
25.04000 25445.000
25.06000 20801.000
25.08000 16765.000
25.10000 13335.000
25.12000 11221.000
25.14000 9792.000
25.16000 9047.000
25.18000 8887.000
25.20000 8649.000
25.22000 8953.000
25.24000 9280.000
25.26000 9666.000
25.28000 10035.000
25.30000 10572.000
25.32000 11141.000
25.34000 11756.000
25.36000 12311.000
25.38000 13389.000
25.40000 14150.000
25.42000 15225.000
25.44000 16496.000
25.46000 18113.000
25.48000 19360.000
25.50000 20736.000
25.52000 22085.000
25.54000 23314.000
25.56000 24923.000
25.58000 26261.000
25.60000 27627.000
25.62000 28834.000
25.64000 30020.000
25.66000 31130.000
25.68000 31341.000
25.70000 31211.000
25.72000 30108.000
25.74000 28126.000
25.76000 25618.000
25.78000 22818.000
25.80000 19829.000
25.82000 16761.000
25.84000 14323.000
25.86000 12363.000
25.88000 10863.000
25.90000 9720.000
25.92000 8770.000
25.94000 8099.000
25.96000 7609.000
25.98000 7397.000
26.00000 7052.000
26.02000 6858.000
26.04000 6485.000
26.06000 6314.000
26.08000 6224.000
26.10000 6028.000
26.12000 5757.000
26.14000 5883.000
26.16000 5756.000
26.18000 5809.000
26.20000 5841.000
26.22000 5908.000
26.24000 6117.000
26.26000 6325.000
26.28000 6626.000
26.30000 6824.000
26.32000 7050.000
26.34000 7334.000
26.36000 7662.000
26.38000 8028.000
26.40000 8481.000
26.42000 9100.000
26.44000 9527.000
26.46000 10142.000
26.48000 10574.000
26.50000 11034.000
26.52000 11451.000
26.54000 11921.000
26.56000 12348.000
26.58000 12786.000
26.60000 13276.000
26.62000 13892.000
26.64000 14157.000
26.66000 14355.000
26.68000 14562.000
26.70000 14731.000
26.72000 14836.000
26.74000 14885.000
26.76000 14923.000
26.78000 14776.000
26.80000 14774.000
26.82000 13935.000
26.84000 13596.000
26.86000 13220.000
26.88000 12702.000
26.90000 12052.000
26.92000 11561.000
26.94000 10823.000
26.96000 10404.000
26.98000 9654.000
27.00000 8884.000
27.02000 8440.000
27.04000 7887.000
27.06000 7568.000
27.08000 7515.000
27.10000 7156.000
27.12000 7072.000
27.14000 6891.000
27.16000 7025.000
27.18000 6924.000
27.20000 6991.000
27.22000 7157.000
27.24000 7191.000
27.26000 7512.000
27.28000 7588.000
27.30000 8024.000
27.32000 8472.000
27.34000 9008.000
27.36000 9702.000
27.38000 10250.000
27.40000 10852.000
27.42000 11553.000
27.44000 12359.000
27.46000 12774.000
27.48000 13906.000
27.50000 14381.000
27.52000 14867.000
27.54000 15221.000
27.56000 15643.000
27.58000 15776.000
27.60000 15904.000
27.62000 16198.000
27.64000 16585.000
27.66000 17221.000
27.68000 17876.000
27.70000 18499.000
27.72000 19442.000
27.74000 20393.000
27.76000 21157.000
27.78000 22117.000
27.80000 22591.000
27.82000 23071.000
27.84000 23116.000
27.86000 23054.000
27.88000 22779.000
27.90000 21901.000
27.92000 20924.000
27.94000 19918.000
27.96000 18357.000
27.98000 16257.000
28.00000 14482.000
28.02000 12861.000
28.04000 11526.000
28.06000 10361.000
28.08000 9529.000
28.10000 8985.000
28.12000 8382.000
28.14000 8184.000
28.16000 7894.000
28.18000 7954.000
28.20000 7874.000
28.22000 7935.000
28.24000 7786.000
28.26000 7804.000
28.28000 7438.000
28.30000 7265.000
28.32000 6913.000
28.34000 6487.000
28.36000 6205.000
28.38000 5752.000
28.40000 5333.000
28.42000 5133.000
28.44000 4997.000
28.46000 4842.000
28.48000 4746.000
28.50000 4735.000
28.52000 4661.000
28.54000 4588.000
28.56000 4539.000
28.58000 4645.000
28.60000 4774.000
28.62000 4803.000
28.64000 4861.000
28.66000 4782.000
28.68000 4900.000
28.70000 5018.000
28.72000 5239.000
28.74000 5339.000
28.76000 5261.000
28.78000 5315.000
28.80000 5577.000
28.82000 5615.000
28.84000 5726.000
28.86000 5917.000
28.88000 5953.000
28.90000 6213.000
28.92000 6474.000
28.94000 6600.000
28.96000 6778.000
28.98000 7035.000
29.00000 7106.000
29.02000 7669.000
29.04000 7848.000
29.06000 8321.000
29.08000 8532.000
29.10000 8753.000
29.12000 8935.000
29.14000 8914.000
29.16000 8735.000
29.18000 8482.000
29.20000 8090.000
29.22000 7814.000
29.24000 7251.000
29.26000 6723.000
29.28000 6274.000
29.30000 6005.000
29.32000 5832.000
29.34000 5518.000
29.36000 5426.000
29.38000 5357.000
29.40000 5310.000
29.42000 5399.000
29.44000 5501.000
29.46000 5576.000
29.48000 5737.000
29.50000 5880.000
29.52000 6033.000
29.54000 6342.000
29.56000 6296.000
29.58000 6622.000
29.60000 6659.000
29.62000 6665.000
29.64000 6636.000
29.66000 6531.000
29.68000 6386.000
29.70000 6500.000
29.72000 6219.000
29.74000 6233.000
29.76000 6027.000
29.78000 6050.000
29.80000 5920.000
29.82000 5872.000
29.84000 5683.000
29.86000 5777.000
29.88000 5714.000
29.90000 5756.000
29.92000 5688.000
29.94000 5578.000
29.96000 5413.000
29.98000 5532.000
30.00000 5547.000
30.02000 5466.000
30.04000 5459.000
30.06000 5610.000
30.08000 5751.000
30.10000 5660.000
30.12000 5908.000
30.14000 6000.000
30.16000 6149.000
30.18000 6183.000
30.20000 6421.000
30.22000 6524.000
30.24000 6504.000
30.26000 6606.000
30.28000 6445.000
30.30000 6441.000
30.32000 6284.000
30.34000 6072.000
30.36000 5726.000
30.38000 5402.000
30.40000 5102.000
30.42000 4782.000
30.44000 4667.000
30.46000 4471.000
30.48000 4362.000
30.50000 4242.000
30.52000 4154.000
30.54000 4056.000
30.56000 4018.000
30.58000 4120.000
30.60000 4062.000
30.62000 4078.000
30.64000 4000.000
30.66000 4104.000
30.68000 4092.000
30.70000 4354.000
30.72000 4212.000
30.74000 4209.000
30.76000 4391.000
30.78000 4272.000
30.80000 4402.000
30.82000 4374.000
30.84000 4536.000
30.86000 4500.000
30.88000 4387.000
30.90000 4369.000
30.92000 4311.000
30.94000 4339.000
30.96000 4311.000
30.98000 4319.000
31.00000 4260.000
31.02000 4439.000
31.04000 4502.000
31.06000 4476.000
31.08000 4445.000
31.10000 4575.000
31.12000 4684.000
31.14000 4706.000
31.16000 4877.000
31.18000 4908.000
31.20000 5077.000
31.22000 5232.000
31.24000 5249.000
31.26000 5309.000
31.28000 5524.000
31.30000 5575.000
31.32000 5704.000
31.34000 5809.000
31.36000 5779.000
31.38000 5848.000
31.40000 5999.000
31.42000 6056.000
31.44000 6101.000
31.46000 6045.000
31.48000 5986.000
31.50000 5986.000
31.52000 5722.000
31.54000 5797.000
31.56000 5700.000
31.58000 5608.000
31.60000 5455.000
31.62000 5454.000
31.64000 5365.000
31.66000 5141.000
31.68000 5077.000
31.70000 4844.000
31.72000 4862.000
31.74000 4642.000
31.76000 4617.000
31.78000 4622.000
31.80000 4405.000
31.82000 4373.000
31.84000 4360.000
31.86000 4566.000
31.88000 4666.000
31.90000 4777.000
31.92000 4845.000
31.94000 4899.000
31.96000 5027.000
31.98000 5132.000
32.00000 5379.000
32.02000 5585.000
32.04000 5741.000
32.06000 5904.000
32.08000 6092.000
32.10000 6201.000
32.12000 6589.000
32.14000 6787.000
32.16000 6987.000
32.18000 7104.000
32.20000 7496.000
32.22000 7607.000
32.24000 7654.000
32.26000 8150.000
32.28000 8332.000
32.30000 8618.000
32.32000 8479.000
32.34000 8331.000
32.36000 8316.000
32.38000 8144.000
32.40000 7914.000
32.42000 7703.000
32.44000 7636.000
32.46000 7391.000
32.48000 7573.000
32.50000 7585.000
32.52000 7678.000
32.54000 7726.000
32.56000 7837.000
32.58000 7914.000
32.60000 8016.000
32.62000 8301.000
32.64000 8533.000
32.66000 8700.000
32.68000 8934.000
32.70000 8944.000
32.72000 9290.000
32.74000 9290.000
32.76000 9372.000
32.78000 9455.000
32.80000 9548.000
32.82000 9636.000
32.84000 9535.000
32.86000 9536.000
32.88000 9378.000
32.90000 9272.000
32.92000 9026.000
32.94000 8998.000
32.96000 8703.000
32.98000 8468.000
33.00000 8197.000
33.02000 7933.000
33.04000 7620.000
33.06000 7270.000
33.08000 6888.000
33.10000 6467.000
33.12000 6129.000
33.14000 5834.000
33.16000 5470.000
33.18000 5350.000
33.20000 5254.000
33.22000 5122.000
33.24000 5052.000
33.26000 4974.000
33.28000 5013.000
33.30000 5250.000
33.32000 5205.000
33.34000 5289.000
33.36000 5367.000
33.38000 5414.000
33.40000 5471.000
33.42000 5497.000
33.44000 5464.000
33.46000 5484.000
33.48000 5447.000
33.50000 5475.000
33.52000 5519.000
33.54000 5836.000
33.56000 5722.000
33.58000 5859.000
33.60000 5967.000
33.62000 5966.000
33.64000 5935.000
33.66000 5816.000
33.68000 5618.000
33.70000 5424.000
33.72000 5233.000
33.74000 4973.000
33.76000 4682.000
33.78000 4610.000
33.80000 4571.000
33.82000 4378.000
33.84000 4200.000
33.86000 4151.000
33.88000 4209.000
33.90000 4201.000
33.92000 4188.000
33.94000 4230.000
33.96000 4354.000
33.98000 4398.000
34.00000 4466.000
34.02000 4432.000
34.04000 4473.000
34.06000 4529.000
34.08000 4700.000
34.10000 4756.000
34.12000 4839.000
34.14000 4944.000
34.16000 5037.000
34.18000 5102.000
34.20000 5118.000
34.22000 5306.000
34.24000 5311.000
34.26000 5487.000
34.28000 5484.000
34.30000 5603.000
34.32000 5645.000
34.34000 5808.000
34.36000 5765.000
34.38000 5882.000
34.40000 6022.000
34.42000 6029.000
34.44000 6275.000
34.46000 6335.000
34.48000 6633.000
34.50000 6906.000
34.52000 6942.000
34.54000 7219.000
34.56000 7166.000
34.58000 7552.000
34.60000 7607.000
34.62000 7798.000
34.64000 7970.000
34.66000 7973.000
34.68000 8249.000
34.70000 8445.000
34.72000 8410.000
34.74000 8265.000
34.76000 8084.000
34.78000 7636.000
34.80000 7170.000
34.82000 6709.000
34.84000 6431.000
34.86000 5969.000
34.88000 5492.000
34.90000 5258.000
34.92000 5014.000
34.94000 4806.000
34.96000 4715.000
34.98000 4573.000
35.00000 4594.000
35.02000 4500.000
35.04000 4445.000
35.06000 4483.000
35.08000 4519.000
35.10000 4556.000
35.12000 4545.000
35.14000 4581.000
35.16000 4650.000
35.18000 4729.000
35.20000 4867.000
35.22000 4786.000
35.24000 4974.000
35.26000 5008.000
35.28000 4877.000
35.30000 4979.000
35.32000 4989.000
35.34000 5033.000
35.36000 5096.000
35.38000 5133.000
35.40000 5136.000
35.42000 5084.000
35.44000 5231.000
35.46000 5281.000
35.48000 5399.000
35.50000 5343.000
35.52000 5509.000
35.54000 5652.000
35.56000 5723.000
35.58000 5734.000
35.60000 5954.000
35.62000 6218.000
35.64000 6268.000
35.66000 6529.000
35.68000 6673.000
35.70000 6733.000
35.72000 6819.000
35.74000 7082.000
35.76000 7242.000
35.78000 7439.000
35.80000 7580.000
35.82000 7689.000
35.84000 8078.000
35.86000 8133.000
35.88000 8312.000
35.90000 8522.000
35.92000 8868.000
35.94000 9074.000
35.96000 9369.000
35.98000 9746.000
36.00000 9903.000
36.02000 9901.000
36.04000 9699.000
36.06000 9546.000
36.08000 9246.000
36.10000 8624.000
36.12000 8089.000
36.14000 7476.000
36.16000 6852.000
36.18000 6463.000
36.20000 5887.000
36.22000 5550.000
36.24000 5181.000
36.26000 4892.000
36.28000 4870.000
36.30000 4810.000
36.32000 4700.000
36.34000 4617.000
36.36000 4698.000
36.38000 4608.000
36.40000 4707.000
36.42000 4702.000
36.44000 4786.000
36.46000 4709.000
36.48000 4638.000
36.50000 4606.000
36.52000 4815.000
36.54000 4699.000
36.56000 4856.000
36.58000 4931.000
36.60000 4880.000
36.62000 4855.000
36.64000 4941.000
36.66000 5100.000
36.68000 5151.000
36.70000 5131.000
36.72000 5065.000
36.74000 5062.000
36.76000 5233.000
36.78000 5141.000
36.80000 5144.000
36.82000 5279.000
36.84000 5290.000
36.86000 5294.000
36.88000 5311.000
36.90000 5446.000
36.92000 5541.000
36.94000 5523.000
36.96000 5464.000
36.98000 5597.000
37.00000 5748.000
37.02000 5826.000
37.04000 5956.000
37.06000 6216.000
37.08000 6495.000
37.10000 6618.000
37.12000 6636.000
37.14000 6748.000
37.16000 6853.000
37.18000 6854.000
37.20000 6793.000
37.22000 6632.000
37.24000 6246.000
37.26000 6116.000
37.28000 5913.000
37.30000 5829.000
37.32000 5472.000
37.34000 5136.000
37.36000 4825.000
37.38000 4738.000
37.40000 4527.000
37.42000 4435.000
37.44000 4366.000
37.46000 4319.000
37.48000 4287.000
37.50000 4363.000
37.52000 4306.000
37.54000 4450.000
37.56000 4279.000
37.58000 4341.000
37.60000 4248.000
37.62000 4202.000
37.64000 4316.000
37.66000 4244.000
37.68000 4101.000
37.70000 4173.000
37.72000 4147.000
37.74000 4031.000
37.76000 4000.000
37.78000 4025.000
37.80000 4014.000
37.82000 4012.000
37.84000 4027.000
37.86000 3902.000
37.88000 4083.000
37.90000 4190.000
37.92000 4190.000
37.94000 4284.000
37.96000 4409.000
37.98000 4545.000
38.00000 4617.000
38.02000 4677.000
38.04000 4801.000
38.06000 4870.000
38.08000 4939.000
38.10000 5140.000
38.12000 5423.000
38.14000 5612.000
38.16000 5571.000
38.18000 5588.000
38.20000 5632.000
38.22000 5986.000
38.24000 6029.000
38.26000 6125.000
38.28000 6329.000
38.30000 6519.000
38.32000 6699.000
38.34000 6685.000
38.36000 6801.000
38.38000 7007.000
38.40000 7065.000
38.42000 7126.000
38.44000 7117.000
38.46000 6929.000
38.48000 6916.000
38.50000 6956.000
38.52000 7046.000
38.54000 7002.000
38.56000 6981.000
38.58000 7045.000
38.60000 6973.000
38.62000 7082.000
38.64000 7036.000
38.66000 7079.000
38.68000 7084.000
38.70000 7091.000
38.72000 6947.000
38.74000 7109.000
38.76000 7271.000
38.78000 7260.000
38.80000 7345.000
38.82000 7537.000
38.84000 7482.000
38.86000 7323.000
38.88000 7263.000
38.90000 7311.000
38.92000 7086.000
38.94000 6961.000
38.96000 6722.000
38.98000 6615.000
39.00000 6399.000
39.02000 6089.000
39.04000 5967.000
39.06000 5733.000
39.08000 5666.000
39.10000 5458.000
39.12000 5403.000
39.14000 5325.000
39.16000 5223.000
39.18000 5120.000
39.20000 5169.000
39.22000 5113.000
39.24000 5135.000
39.26000 5178.000
39.28000 5110.000
39.30000 5210.000
39.32000 5501.000
39.34000 5739.000
39.36000 6018.000
39.38000 6221.000
39.40000 6410.000
39.42000 6623.000
39.44000 6768.000
39.46000 7128.000
39.48000 7363.000
39.50000 7657.000
39.52000 7883.000
39.54000 8366.000
39.56000 8601.000
39.58000 8886.000
39.60000 9182.000
39.62000 9351.000
39.64000 9869.000
39.66000 9916.000
39.68000 9881.000
39.70000 10077.000
39.72000 10046.000
39.74000 9648.000
39.76000 9266.000
39.78000 9174.000
39.80000 8736.000
39.82000 8520.000
39.84000 8195.000
39.86000 7908.000
39.88000 7546.000
39.90000 7361.000
39.92000 7036.000
39.94000 6963.000
39.96000 6905.000
39.98000 6889.000
40.00000 6678.000
;

_mpif_tga_data
;
loop_
_tga_temperature_celcius
_tga_weight_percentTemperature, °C	Weight, %
30.144	100
32.644	99.86841
35.144	99.83865
37.644	99.81893
40.144	99.80032
42.644	99.77558
45.144	99.74454
47.644	99.70808
50.144	99.66171
52.644	99.61022
55.144	99.52835
57.644	99.41862
60.144	99.31313
62.644	99.19586
65.144	99.0641
67.644	98.92528
70.144	98.78152
72.644	98.62203
75.144	98.45149
77.644	98.28189
80.144	98.11256
82.644	97.93367
85.144	97.7509
87.644	97.56691
90.144	97.39049
92.644	97.21559
95.144	97.04278
97.644	96.87029
100.144	96.699
102.644	96.52796
105.144	96.36888
107.644	96.21491
110.144	96.06209
112.644	95.89915
115.144	95.72877
117.644	95.54791
120.144	95.35868
122.644	95.15521
125.144	94.9312
127.644	94.68365
130.144	94.40837
132.644	94.10472
135.144	93.7716
137.644	93.41929
140.144	93.03878
142.644	92.6298
145.144	92.21907
147.644	91.79859
150.144	91.36779
152.644	90.95722
155.144	90.55099
157.644	90.12008
160.144	89.66687
162.644	89.2079
165.144	88.75784
167.644	88.33361
170.144	87.92537
172.644	87.54254
175.144	87.17726
177.644	86.83675
180.144	86.5093
182.644	86.18865
185.144	85.87949
187.644	85.58878
190.144	85.31185
192.644	85.04947
195.144	84.80237
197.644	84.56788
200.144	84.34508
202.644	84.13507
205.144	83.94001
207.644	83.75473
210.144	83.58099
212.644	83.42119
215.144	83.27359
217.644	83.13868
220.144	83.01509
222.644	82.90569
225.144	82.8068
227.644	82.7162
230.144	82.63134
232.644	82.5508
235.144	82.47924
237.644	82.42141
240.144	82.37623
242.644	82.33874
245.144	82.30421
247.644	82.2715
250.144	82.24115
252.644	82.21391
255.144	82.19313
257.644	82.17821
260.144	82.16676
262.644	82.15819
265.144	82.15197
267.644	82.14693
270.144	82.14273
272.644	82.13835
275.144	82.12848
277.644	82.10609
280.144	82.0657
282.644	81.99396
285.144	81.85952
287.644	81.62948
290.144	81.29534
292.644	80.8336
295.144	80.13101
297.644	79.08655
300.144	77.74016
302.644	76.21237
305.144	74.69657
307.644	73.27435
310.144	71.94709
312.644	70.73628
315.144	69.6368
317.644	68.62388
320.144	67.71767
322.644	66.91761
325.144	66.18648
327.644	65.56228
330.144	64.98877
332.644	64.32922
335.144	63.61745
337.644	62.98054
340.144	62.42745
342.644	61.91685
345.144	61.4091
347.644	60.86853
350.144	60.288
352.644	59.68592
355.144	59.06742
357.644	58.42495
360.144	57.74399
362.644	57.02408
365.144	56.27603
367.644	55.49889
370.144	54.69715
372.644	53.88398
375.144	53.06793
377.644	52.2552
380.144	51.46618
382.644	50.70574
385.144	49.95452
387.644	49.15951
390.144	48.27961
392.644	47.42384
395.144	46.69376
397.644	46.04428
400.144	45.44189
402.644	44.86236
405.144	44.30825
407.644	43.76273
410.144	43.22013
412.644	42.68354
415.144	42.14973
417.644	41.62933
420.144	41.12022
422.644	40.62086
425.144	40.12615
427.644	39.64852
430.144	39.18279
432.644	38.72457
435.144	38.27683
437.644	37.84136
440.144	37.40633
442.644	36.97447
445.144	36.55228
447.644	36.13384
450.144	35.71255
452.644	35.28085
455.144	34.84495
457.644	34.40077
460.144	33.94492
462.644	33.46863
465.144	32.96924
467.644	32.44566
470.144	31.89537
472.644	31.30726
475.144	30.67358
477.644	29.99894
480.144	29.27771
482.644	28.50253
485.144	27.66914
487.644	26.7882
490.144	25.86122
492.644	24.90199
495.144	23.92641
497.644	22.9364
500.144	21.94127
502.644	20.95392
505.144	19.99634
507.644	19.05278
510.144	18.08535
512.644	17.1852
515.144	16.29703
517.644	15.40638
520.144	14.54477
522.644	13.70966
525.144	12.9133
527.644	12.16121
530.144	11.47446
532.644	10.88566
535.144	10.43456
537.644	10.16647
540.144	10.05261
542.644	10.01697
545.144	10.00565
547.644	10.00112
550.144	9.99766
552.644	9.99414
555.144	9.99152
557.644	9.98982
560.144	9.98671
562.644	9.98077
565.144	9.97526
567.644	9.97111
570.144	9.96592
572.644	9.95893
575.144	9.95311
577.644	9.9512
580.144	9.95083
582.644	9.94945
585.144	9.9471
587.644	9.94496
590.144	9.94198
592.644	9.93715
595.144	9.93152
597.644	9.92806
600.144	9.92889
602.644	9.93355
;
