# Supplementary material for: Material Preparation Information File (MPIF): A Community‐Driven Standard for Reporting MOF Syntheses
Source: Adv Mater. 2026 Feb 15;38(16):e21420. doi: 10.1002/adma.202521420 (PMC12994321; doi:10.1002/adma.202521420)
Supplement: Supplementary file 3 — Supporting File 3: adma72556‐sup‐0003‐DataFile.txt. [file ADMA-38-e21420-s002.txt]

data_M2(dobdc)_20260107
_mpif_audit_creation_date	2026-01-07
_mpif_audit_generator_version	1.0
_mpif_audit_publication_doi	'10.1039/D0DT01240H'
_mpif_audit_procedure_status	'success'

#Section 1: Author details
_mpif_audit_contact_author_name	'Marzena Pander'
_mpif_audit_contact_author_email	marzena.pander@uj.edu.pl
_mpif_audit_contact_author_id_orcid	0000-0003-1681-1353
_mpif_audit_contact_author_address	'Faculty of Chemistry, Jagiellonian University, Gronostajowa 2, Kraków 30-387, Poland '
_mpif_audit_contact_author_phone	?

#Section 2: Product General Information
_mpif_product_type	'porous framework material'
_mpif_product_cas	1565828-96-7
_mpif_product_ccdc	'645257'
_mpif_product_name_common	'CPO-27, MOF-74, M2(dobdc)'
_mpif_product_name_systematic	''
_mpif_product_formula	'Mg2C8H2O6'
_mpif_product_formula_weight	242.71
_mpif_product_state	'solid'
_mpif_product_color	'yellow-brown'
_mpif_product_handling_atmosphere	'air'
_mpif_product_handling_note
;
Storage under an inert atmosphere is recommended after activation (solvent removal).
;
_mpif_product_cif
;
data_CPO-27-Zn-373K_pd99_100
_audit_block_doi                 10.5517/ccpnfrh
_database_code_depnum_ccdc_archive 'CCDC 645257'
loop_
_citation_id
_citation_doi
_citation_year
1 10.1002/chem.200701370 2008
_audit_update_record             
;
2007-04-26 deposited with the CCDC.	2026-01-07 downloaded from the CCDC.
;
_audit_creation_method           SHELXL-97
_chemical_name_systematic        
;
?
;
_chemical_name_common            ?
_chemical_melting_point          ?
_chemical_formula_moiety         'C4 H O3 Zn'
_chemical_formula_sum            'C4 H O3 Zn'
_chemical_formula_weight         162.42

loop_
_atom_type_symbol
_atom_type_description
_atom_type_scat_dispersion_real
_atom_type_scat_dispersion_imag
_atom_type_scat_source
C C 0.0033 0.0016 'International Tables Vol C Tables 4.2.6.8 and 6.1.1.4'
H H 0.0000 0.0000 'International Tables Vol C Tables 4.2.6.8 and 6.1.1.4'
O O 0.0106 0.0060 'International Tables Vol C Tables 4.2.6.8 and 6.1.1.4'
Zn Zn 0.2839 1.4301 'International Tables Vol C Tables 4.2.6.8 and 6.1.1.4'

_symmetry_cell_setting           trigonal
_symmetry_space_group_name_H-M   R-3
_symmetry_space_group_name_Hall  '-R 3'

loop_
_symmetry_equiv_pos_as_xyz
'x, y, z'
'-y, x-y, z'
'-x+y, -x, z'
'x+2/3, y+1/3, z+1/3'
'-y+2/3, x-y+1/3, z+1/3'
'-x+y+2/3, -x+1/3, z+1/3'
'x+1/3, y+2/3, z+2/3'
'-y+1/3, x-y+2/3, z+2/3'
'-x+y+1/3, -x+2/3, z+2/3'
'-x, -y, -z'
'y, -x+y, -z'
'x-y, x, -z'
'-x+2/3, -y+1/3, -z+1/3'
'y+2/3, -x+y+1/3, -z+1/3'
'x-y+2/3, x+1/3, -z+1/3'
'-x+1/3, -y+2/3, -z+2/3'
'y+1/3, -x+y+2/3, -z+2/3'
'x-y+1/3, x+2/3, -z+2/3'

_cell_length_a                   25.87(4)
_cell_length_b                   25.87(4)
_cell_length_c                   6.628(19)
_cell_angle_alpha                90.00
_cell_angle_beta                 90.00
_cell_angle_gamma                120.00
_cell_volume                     3841(13)
_cell_formula_units_Z            18
_cell_measurement_temperature    373(2)
_cell_measurement_reflns_used    406
_cell_measurement_theta_min      2.728
_cell_measurement_theta_max      14.1355

_exptl_crystal_description       needle
_exptl_crystal_colour            yellow
_exptl_crystal_size_max          0.25
_exptl_crystal_size_mid          0.02
_exptl_crystal_size_min          0.02
_exptl_crystal_density_meas      ?
_exptl_crystal_density_diffrn    1.264
_exptl_crystal_density_method    'not measured'
_exptl_crystal_F_000             1422
_exptl_absorpt_coefficient_mu    2.814

_exptl_absorpt_correction_type   multi-scan
_exptl_absorpt_correction_T_min  0.110
_exptl_absorpt_correction_T_max  0.945
_exptl_absorpt_process_details   
'Blessing, R. H. (1995) Acta Cryst. A51, 33-38.'

_exptl_special_details           
;
?
;

_diffrn_ambient_temperature      373(2)
_diffrn_radiation_wavelength     0.71073
_diffrn_radiation_type           MoK\a
_diffrn_radiation_source         'fine-focus sealed tube'
_diffrn_radiation_monochromator  graphite

_diffrn_measurement_device_type  'Bruker Smart APEX II'
_diffrn_measurement_method       'omega scan'
_diffrn_detector_area_resol_mean ?
_diffrn_standards_number         0
_diffrn_standards_interval_count 0
_diffrn_standards_interval_time  0
_diffrn_standards_decay_%        0
_diffrn_reflns_number            3653
_diffrn_reflns_av_R_equivalents  0.1668
_diffrn_reflns_av_sigmaI/netI    0.1377
_diffrn_reflns_limit_h_min       -23
_diffrn_reflns_limit_h_max       24
_diffrn_reflns_limit_k_min       -24
_diffrn_reflns_limit_k_max       21
_diffrn_reflns_limit_l_min       -6
_diffrn_reflns_limit_l_max       5
_diffrn_reflns_theta_min         1.57
_diffrn_reflns_theta_max         19.77
_reflns_number_total             777
_reflns_number_gt                385
_reflns_threshold_expression     >2sigma(I)

_computing_data_collection       'Apex2 (Bruker, 2004)'
_computing_cell_refinement       'SAINT (Bruker, 2003)'
_computing_data_reduction        'SAINT (Bruker, 2003)'
_computing_structure_solution    'SHELXS-97 (Sheldrick, 1997)'
_computing_structure_refinement  'SHELXL-97 (Sheldrick, 1997)'
_computing_molecular_graphics    'DIAMOND 3.0b (Crystal Impact, 2005)'
_computing_publication_material  ?

_refine_special_details          
;
Refinement of F^2^ against ALL reflections. The weighted R-factor wR and
goodness of fit S are based on F^2^, conventional R-factors R are based
on F, with F set to zero for negative F^2^. The threshold expression of
F^2^ > 2sigma(F^2^) is used only for calculating R-factors(gt) etc. and is
not relevant to the choice of reflections for refinement. R-factors based
on F^2^ are statistically about twice as large as those based on F, and R-
factors based on ALL data will be even larger.
;

_refine_ls_structure_factor_coef Fsqd
_refine_ls_matrix_type           full
_refine_ls_weighting_scheme      calc
_refine_ls_weighting_details     
'calc w=1/[\s^2^(Fo^2^)+(0.1288P)^2^+0.0000P] where P=(Fo^2^+2Fc^2^)/3'
_atom_sites_solution_primary     direct
_atom_sites_solution_secondary   difmap
_atom_sites_solution_hydrogens   geom
_refine_ls_hydrogen_treatment    constr
_refine_ls_extinction_method     none
_refine_ls_extinction_coef       ?
_refine_ls_number_reflns         777
_refine_ls_number_parameters     73
_refine_ls_number_restraints     0
_refine_ls_R_factor_all          0.1805
_refine_ls_R_factor_gt           0.0698
_refine_ls_wR_factor_ref         0.2495
_refine_ls_wR_factor_gt          0.1698
_refine_ls_goodness_of_fit_ref   1.082
_refine_ls_restrained_S_all      1.082
_refine_ls_shift/su_max          0.000
_refine_ls_shift/su_mean         0.000

loop_
_atom_site_label
_atom_site_type_symbol
_atom_site_fract_x
_atom_site_fract_y
_atom_site_fract_z
_atom_site_U_iso_or_equiv
_atom_site_adp_type
_atom_site_occupancy
_atom_site_symmetry_multiplicity
_atom_site_calc_flag
_atom_site_refinement_flags
_atom_site_disorder_assembly
_atom_site_disorder_group
Zn1 Zn 0.95128(11) 0.63763(11) 0.0210(4) 0.0725(14) Uani 1 1 d . . .
O2 O 0.9783(6) 0.5867(5) 0.156(2) 0.065(4) Uani 1 1 d . . .
O1 O 0.8929(6) 0.6322(7) 0.227(2) 0.071(5) Uani 1 1 d . . .
O3 O 0.9982(7) 0.6281(6) -0.219(2) 0.090(5) Uani 1 1 d . . .
C4 C 0.9827(8) 0.4995(11) 0.192(3) 0.058(6) Uani 1 1 d . . .
H4 H 0.9698 0.4977 0.3243 0.069 Uiso 1 1 calc R . .
C2 C 0.8730(10) 0.6615(9) 0.545(4) 0.053(6) Uani 1 1 d . . .
C3 C 0.9893(9) 0.5444(9) 0.072(5) 0.053(6) Uani 1 1 d . . .
C1 C 0.9086(9) 0.6507(9) 0.401(4) 0.058(7) Uani 1 1 d . . .

loop_
_atom_site_aniso_label
_atom_site_aniso_U_11
_atom_site_aniso_U_22
_atom_site_aniso_U_33
_atom_site_aniso_U_23
_atom_site_aniso_U_13
_atom_site_aniso_U_12
Zn1 0.065(2) 0.076(2) 0.087(2) 0.0072(16) 0.0066(16) 0.0431(17)
O2 0.099(11) 0.053(9) 0.063(10) -0.002(8) 0.000(8) 0.053(8)
O1 0.058(10) 0.107(12) 0.058(11) -0.013(10) -0.002(9) 0.050(9)
O3 0.140(15) 0.071(11) 0.078(13) 0.025(9) 0.028(10) 0.066(11)
C4 0.080(16) 0.058(15) 0.057(17) -0.003(16) 0.000(13) 0.050(13)
C2 0.06(2) 0.075(15) 0.042(19) 0.018(14) 0.028(15) 0.046(13)
C3 0.067(15) 0.043(17) 0.05(2) -0.004(14) -0.013(13) 0.028(12)
C1 0.034(15) 0.053(15) 0.08(2) 0.006(15) -0.015(16) 0.018(12)

_geom_special_details            
;
All esds (except the esd in the dihedral angle between two l.s. planes)
are estimated using the full covariance matrix. The cell esds are taken
into account individually in the estimation of esds in distances, angles
and torsion angles; correlations between esds in cell parameters are only
used when they are defined by crystal symmetry. An approximate
(isotropic)
treatment of cell esds is used for estimating esds involving l.s. planes.
;

loop_
_geom_bond_atom_site_label_1
_geom_bond_atom_site_label_2
_geom_bond_distance
_geom_bond_site_symmetry_2
_geom_bond_publ_flag
Zn1 O2 1.958(13) 9_664 ?
Zn1 O1 1.987(14) . ?
Zn1 O2 1.988(12) . ?
Zn1 O3 2.089(16) . ?
Zn1 O3 2.128(14) 5_655 ?
Zn1 Zn1 2.915(6) 5_655 ?
Zn1 Zn1 2.915(6) 9_664 ?
O2 C3 1.38(2) . ?
O2 Zn1 1.958(13) 5_655 ?
O1 C1 1.24(2) . ?
O3 C1 1.29(2) 5_654 ?
O3 Zn1 2.128(14) 9_664 ?
C4 C3 1.35(3) . ?
C4 C2 1.41(3) 17 ?
C4 H4 0.9300 . ?
C2 C3 1.35(2) 9_665 ?
C2 C4 1.41(3) 18_545 ?
C2 C1 1.45(3) . ?
C3 C2 1.34(2) 5_654 ?
C1 O3 1.29(2) 9_665 ?

loop_
_geom_angle_atom_site_label_1
_geom_angle_atom_site_label_2
_geom_angle_atom_site_label_3
_geom_angle
_geom_angle_site_symmetry_1
_geom_angle_site_symmetry_3
_geom_angle_publ_flag
O2 Zn1 O1 99.3(5) 9_664 . ?
O2 Zn1 O2 162.0(6) 9_664 . ?
O1 Zn1 O2 98.6(6) . . ?
O2 Zn1 O3 81.0(6) 9_664 . ?
O1 Zn1 O3 168.6(7) . . ?
O2 Zn1 O3 81.3(5) . . ?
O2 Zn1 O3 95.6(6) 9_664 5_655 ?
O1 Zn1 O3 108.8(7) . 5_655 ?
O2 Zn1 O3 79.3(6) . 5_655 ?
O3 Zn1 O3 82.5(2) . 5_655 ?
O2 Zn1 Zn1 140.0(4) 9_664 5_655 ?
O1 Zn1 Zn1 87.3(5) . 5_655 ?
O2 Zn1 Zn1 42.0(4) . 5_655 ?
O3 Zn1 Zn1 99.8(5) . 5_655 ?
O3 Zn1 Zn1 45.7(4) 5_655 5_655 ?
O2 Zn1 Zn1 42.8(4) 9_664 9_664 ?
O1 Zn1 Zn1 138.3(4) . 9_664 ?
O2 Zn1 Zn1 120.4(4) . 9_664 ?
O3 Zn1 Zn1 46.8(4) . 9_664 ?
O3 Zn1 Zn1 68.5(4) 5_655 9_664 ?
Zn1 Zn1 Zn1 111.20(17) 5_655 9_664 ?
C3 O2 Zn1 125.7(12) . 5_655 ?
C3 O2 Zn1 128.5(15) . . ?
Zn1 O2 Zn1 95.2(5) 5_655 . ?
C1 O1 Zn1 121.5(15) . . ?
C1 O3 Zn1 135.5(16) 5_654 . ?
C1 O3 Zn1 135.7(15) 5_654 9_664 ?
Zn1 O3 Zn1 87.5(6) . 9_664 ?
C3 C4 C2 121(2) . 17 ?
C3 C4 H4 119.3 . . ?
C2 C4 H4 119.3 17 . ?
C3 C2 C4 119.9(19) 9_665 18_545 ?
C3 C2 C1 125(2) 9_665 . ?
C4 C2 C1 115(3) 18_545 . ?
C2 C3 C4 119(2) 5_654 . ?
C2 C3 O2 124(2) 5_654 . ?
C4 C3 O2 117(3) . . ?
O1 C1 O3 117(2) . 9_665 ?
O1 C1 C2 125(2) . . ?
O3 C1 C2 118(2) 9_665 . ?

_diffrn_measured_fraction_theta_max 0.995
_diffrn_reflns_theta_full        19.77
_diffrn_measured_fraction_theta_full 0.995
_refine_diff_density_max         1.151
_refine_diff_density_min         -0.775
_refine_diff_density_rms         0.378

;

#Section 3: Synthesis General Information
_mpif_synthesis_performed_date	2025-07-29
_mpif_synthesis_lab_temperature_C	NaN
_mpif_synthesis_lab_humidity_percent	NaN
_mpif_synthesis_type	'mechanochemical'
_mpif_synthesis_react_mechanochem_method	'ball_milling'
_mpif_synthesis_react_temperature_C	NaN
_mpif_synthesis_react_temperature_controller	'ambient'
_mpif_synthesis_react_time	5
_mpif_synthesis_react_time_unit	'min'
_mpif_synthesis_react_atmosphere	'air'
_mpif_synthesis_react_container	'25 mL tungsten carbide vessel'
_mpif_synthesis_react_note
;
used with 13.0 g tungsten carbide balls (ϕ = 2.0 mm); 5 min, 600 rpm
;
_mpif_synthesis_product_amount	NaN
_mpif_synthesis_product_amount_unit	'mg'
_mpif_synthesis_scale	'milligram'
_mpif_synthesis_safety_note
;
N,N-diisopropylethylamine is volatile and corrosive and should be handled under a well-ventilated fume hood. Methanol is flammable and toxic; keep it away from ignition sources and use appropriate ventilation during washing steps. Before starting the reaction, check the SDS sheets for all reagents and consult the guidelines for their proper disposal after synthesis and work-up.
;

#Section 4: Synthesis Procedure Details
_mpif_substrate_number	3
loop_
_mpif_substrate_id
_mpif_substrate_name
_mpif_substrate_molarity
_mpif_substrate_molarity_unit
_mpif_substrate_amount
_mpif_substrate_amount_unit
_mpif_substrate_supplier
_mpif_substrate_purity_percent
_mpif_substrate_cas
_mpif_substrate_smiles
R1	H4dobdc	1	mmol	198	mg	Alfa Aesar	97	610-92-4	?
R2	Mg(NO3)2.6H2O	3	mmol	769	mg	Alfa Aesar	98	13446-18-9	?
R3	N,N-diisopropylethylamine	4.4	mmol	0.77	mL	Sigma-Aldrich	99	7087-68-5	?

_mpif_solvent_number	1
loop_
_mpif_solvent_id
_mpif_solvent_name
_mpif_solvent_molarity
_mpif_solvent_molarity_unit
_mpif_solvent_amount
_mpif_solvent_amount_unit
_mpif_solvent_supplier
_mpif_solvent_purity_percent
_mpif_solvent_cas
_mpif_solvent_smiles
S1	methanol			750	mL	Fisher Scientific	98	67-56-1	?

_mpif_vessel_number	2
loop_
_mpif_vessel_id
_mpif_vessel_volume
_mpif_vessel_volume_unit
_mpif_vessel_material
_mpif_vessel_type
_mpif_vessel_supplier
_mpif_vessel_purpose
_mpif_vessel_note
V1	25	mL	tungsten carbide	Other	-	Reaction	used with 13.0 g tungsten carbide balls (ϕ = 2.0 mm)
V2	1	L	Pyrex glass	Jar	-	Reaction	for washing with MeOH

_mpif_hardware_number	3
loop_
_mpif_hardware_id
_mpif_hardware_purpose
_mpif_hardware_general_name
_mpif_hardware_product_name
_mpif_hardware_supplier
_mpif_hardware_note
H1	Stirring/Mixing	Ball mill	Pulverisette 7	Fritsch	-
H2	Heating/Cooling	Convection Oven			-
H3	Drying	Vacuum Oven			-

_mpif_procedure_number	6
loop_
_mpif_procedure_id
_mpif_procedure_type
_mpif_procedure_atmosphere
_mpif_procedure_detail
P1	Preparation	Air	Add H4dobdc (R1), Mg(NO3)2.6H2O (R2) and Hunig's base (R3) to the tungsten carbide vessel (V1) with 13.0 g tungsten carbide balls (ϕ = 2.0 mm)
P2	Reaction	Air	Reaction mixture is milled at 600 rpm for 5 min using ball mill (H1)
P3	Work-up	Air	Rinse reaction vessel with methanol (S1) and filter the solid product
P4	Work-up	Air	Transfer product to the 1 L Pyrex jar (V2) and soak in 750 mL of methanol (S1) for 24 h at 65 C in an oven (H2)
P5	Work-up	Air	Filter the product and repeat hot methanol soaks (24 h, 65 C) twice
P6	Work-up	Air	Dry at 180 C at ramp rate 0.1 C/min in vacuum oven (H3)

_mpif_procedure_full
;
-
;

#Characterization Information
