# Supplementary material for: Material Preparation Information File (MPIF): A Community‐Driven Standard for Reporting MOF Syntheses
Source: Adv Mater. 2026 Feb 15;38(16):e21420. doi: 10.1002/adma.202521420 (PMC12994321; doi:10.1002/adma.202521420)
Supplement: Supplementary file 4 — Supporting File 4: adma72556‐sup‐0004‐DataFile.txt. [file ADMA-38-e21420-s003.txt]

data_PCN-222_20250819_Marzena-Pander
_mpif_audit_creation_date	2025-08-19
_mpif_audit_generator_version	0.0.3
_mpif_audit_publication_doi	'10.1002/anie.201204475'
_mpif_audit_procedure_status	'success'

#Section 1: Author details
_mpif_audit_contact_author_name	'Marzena Pander'
_mpif_audit_contact_author_email	marzena.pander@uj.edu.pl
_mpif_audit_contact_author_id_orcid	0000-0003-1681-1353
_mpif_audit_contact_author_address	'Faculty of Chemistry, Jagiellonian University, Gronostajowa 2, Kraków 30-387, Poland '
_mpif_audit__contact_author_phone	?

#Section 2: Product General Information
_mpif_product_type	'porous framework material'
_mpif_product_cas	?
_mpif_product_ccdc	'893545'
_mpif_product_name_common	'PCN-222'
_mpif_product_name_systematic	''
_mpif_product_formula	'Zr6O4(OH)4(C48H26N4O8)2(CF3COO)4'
_mpif_product_formula_weight	2704.94
_mpif_product_state	'solid'
_mpif_product_color	'#45054e'
_mpif_product_handling_atmosphere	'air'
_mpif_product_handling_note
;
Product is stable in ambient conditions, however for prolonged storage its recommended to store it in dry conditions (desiccator).
;

#Section 3: Synthesis General Information
_mpif_synthesis_performed_date	2025-07-29
_mpif_synthesis_lab_temperature_C	21
_mpif_synthesis_lab_humidity_percent	41
_mpif_synthesis_type	'mix'
_mpif_synthesis_react_temperature_C	120
_mpif_synthesis_react_temperature_controller	'oven'
_mpif_synthesis_react_time	16
_mpif_synthesis_react_time_unit	'h'
_mpif_synthesis_react_atmosphere	'air'
_mpif_synthesis_react_container	'20 mL vial'
_mpif_synthesis_react_note
;

;
_mpif_synthesis_product_amount	48
_mpif_synthesis_product_amount_unit	'mg'
_mpif_synthesis_product_yield_percent	35
_mpif_synthesis_scale	'milligram'
_mpif_synthesis_safety_note
;

;

#Section 4: Synthesis Procedure Details
_mpif_substrate_number	3
loop_
_mpif_substrate_id
_mpif_substrate_name
_mpif_substrate_molarity
_mpif_substrate_molarity_unit
_mpif_substrate_amount
_mpif_substrate_amount_unit
_mpif_substrate_supplier
_mpif_substrate_purity_percent
_mpif_substrate_cas
_mpif_substrate_smiles
R1	Zirconyl chloride octahydrate	0.258	mmol	83.1	mg	Sigma-Aldrich	99.5	13520-92-8	?
R2	Tetrakis(4-carboxyphenyl)porphyrin	0.051	mmol	40.0	mg	synthesized	98	14609-54-2	?
R3	Dichloroacetic acid	12.1	mmol	1	mL	Thermo Scientific		79-43-6	?

_mpif_solvent_number	2
loop_
_mpif_solvent_id
_mpif_solvent_name
_mpif_solvent_molarity
_mpif_solvent_molarity_unit
_mpif_solvent_amount
_mpif_solvent_amount_unit
_mpif_solvent_supplier
_mpif_solvent_purity_percent
_mpif_solvent_cas
_mpif_solvent_smiles
S1	DMF		-	8	mL	Eurochem BGD		68-12-2 	
S2	acetone		-	30	mL	Linegal	98	67-64-1	

_mpif_vessel_number	2
loop_
_mpif_vessel_id
_mpif_vessel_volume
_mpif_vessel_volume_unit
_mpif_vessel_material
_mpif_vessel_type
_mpif_vessel_supplier
_mpif_vessel_purpose
_mpif_vessel_note
V1	18	-	glass	Vial	Carl Roth 	Reaction	
V2	15	-	PP	Centrifuge-tube	Sarstedt	Storing	

_mpif_hardware_number	NaN
loop_
_mpif_hardware_id
_mpif_hardware_purpose
_mpif_hardware_general_name
_mpif_hardware_product_name
_mpif_hardware_supplier
_mpif_hardware_note

_mpif_procedure_number	8
loop_
_mpif_procedure_id
_mpif_procedure_type
_mpif_procedure_atmosphere
_mpif_procedure_detail
P1	Preparation	Air	Add ZrOCl2.8H2O, TCPP, and 8 mL DMF to the glass vial
P2	Preparation	Air	Add 1 ml of DCA to rxn mixture, sonicate for 15 min
P3	Reaction	Air	Heat at 120 C in oven for 16 h
P4	Work-up	Air	Transfer to falcon tube and centrifuge (5 min, 6000 rpm)
P5	Work-up	Air	Wash with DMF (3 x 10 mL, 5 min, 6000 rpm); incubate for 3 h between washes
P6	Work-up	Air	Exchange DMF to acetone (3 x 10 mL, 5 min, 6000 rpm); after 1st wash incubate in acetone overnight
P7	Work-up	Vacuum	Dry in vacuum oven at 80 C for 24 h
P8	Work-up	Dry	Store in PP falcon tube in desiccator cabinet

_mpif_procedure_full
;
In a glass vial, 83.1 mg ZrOCl2·8 H2O (0.258 mmol) and 40 mg of TCPP (0.051 mmol) were placed and dissolved in 8 mL of DMF. Then, 1 mL of dichloroacetic acid (DCA, 12.1 mmol) was added, the reaction mixture was sonicated for 15 minutes and placed in an oven at 120 °C for 16 h. After that time, the reaction was cooled down to room temperature and washed with DMF (3 × 30 mL, incubated between washes for approx. 3 h) and acetone (3 × 30 mL). The sample was dried at 80 °C overnight in vacuum oven. 
;


#Characterization Information

_mpif_pxrd_data
;

_mpif_pxrd_source	'Cu'
_mpif_pxrd_lambda	1.54056
loop_
_pxrd_2theta
_pxrd_intensity
2.00000 956.000
2.02000 1899.000
2.04000 4581.000
2.06000 8065.000
2.08000 11235.000
2.10000 13983.000
2.12000 16477.000
2.14000 18937.000
2.16000 21455.000
2.18000 24776.000
2.20000 28353.000
2.22000 32830.000
2.24000 38092.000
2.26000 45081.000
2.28000 53673.000
2.30000 64231.000
2.32000 78371.000
2.34000 97682.000
2.36000 123743.000
2.38000 156178.000
2.40000 188570.000
2.42000 193517.000
2.44000 146258.000
2.46000 78643.000
2.48000 36361.000
2.50000 17984.000
2.52000 10668.000
2.54000 7768.000
2.56000 6330.000
2.58000 5538.000
2.60000 4850.000
2.62000 4385.000
2.64000 3963.000
2.66000 3594.000
2.68000 3364.000
2.70000 3015.000
2.72000 2867.000
2.74000 2712.000
2.76000 2495.000
2.78000 2413.000
2.80000 2251.000
2.82000 2125.000
2.84000 2021.000
2.86000 1887.000
2.88000 1875.000
2.90000 1698.000
2.92000 1642.000
2.94000 1552.000
2.96000 1482.000
2.98000 1399.000
3.00000 1341.000
3.02000 1241.000
3.04000 1237.000
3.06000 1202.000
3.08000 1188.000
3.10000 1152.000
3.12000 1098.000
3.14000 1064.000
3.16000 979.000
3.18000 1005.000
3.20000 1010.000
3.22000 1019.000
3.24000 975.000
3.26000 919.000
3.28000 921.000
3.30000 896.000
3.32000 880.000
3.34000 907.000
3.36000 902.000
3.38000 878.000
3.40000 849.000
3.42000 832.000
3.44000 883.000
3.46000 871.000
3.48000 879.000
3.50000 834.000
3.52000 851.000
3.54000 828.000
3.56000 833.000
3.58000 835.000
3.60000 855.000
3.62000 804.000
3.64000 859.000
3.66000 840.000
3.68000 868.000
3.70000 828.000
3.72000 834.000
3.74000 860.000
3.76000 827.000
3.78000 855.000
3.80000 833.000
3.82000 843.000
3.84000 874.000
3.86000 893.000
3.88000 884.000
3.90000 909.000
3.92000 934.000
3.94000 884.000
3.96000 961.000
3.98000 993.000
4.00000 1098.000
4.02000 1087.000
4.04000 1103.000
4.06000 1109.000
4.08000 1201.000
4.10000 1300.000
4.12000 1394.000
4.14000 1484.000
4.16000 1623.000
4.18000 1669.000
4.20000 1511.000
4.22000 1378.000
4.24000 1296.000
4.26000 1183.000
4.28000 1205.000
4.30000 1282.000
4.32000 1473.000
4.34000 1521.000
4.36000 1666.000
4.38000 1890.000
4.40000 2128.000
4.42000 2432.000
4.44000 2883.000
4.46000 3398.000
4.48000 4050.000
4.50000 4803.000
4.52000 5874.000
4.54000 7278.000
4.56000 8864.000
4.58000 11066.000
4.60000 13681.000
4.62000 17514.000
4.64000 22425.000
4.66000 28434.000
4.68000 35937.000
4.70000 46006.000
4.72000 57264.000
4.74000 71638.000
4.76000 87373.000
4.78000 104045.000
4.80000 119908.000
4.82000 127738.000
4.84000 114858.000
4.86000 80473.000
4.88000 46308.000
4.90000 25597.000
4.92000 14671.000
4.94000 9361.000
4.96000 6438.000
4.98000 5146.000
5.00000 4721.000
5.02000 4651.000
5.04000 4832.000
5.06000 5333.000
5.08000 5825.000
5.10000 6410.000
5.12000 6948.000
5.14000 7879.000
5.16000 8354.000
5.18000 8312.000
5.20000 7579.000
5.22000 6111.000
5.24000 4387.000
5.26000 3439.000
5.28000 2697.000
5.30000 2227.000
5.32000 1876.000
5.34000 1781.000
5.36000 1741.000
5.38000 1738.000
5.40000 1691.000
5.42000 1628.000
5.44000 1702.000
5.46000 1706.000
5.48000 1681.000
5.50000 1700.000
5.52000 1781.000
5.54000 1840.000
5.56000 1950.000
5.58000 1972.000
5.60000 2092.000
5.62000 2227.000
5.64000 2541.000
5.66000 2744.000
5.68000 2918.000
5.70000 2968.000
5.72000 2922.000
5.74000 2645.000
5.76000 2197.000
5.78000 1777.000
5.80000 1568.000
5.82000 1373.000
5.84000 1283.000
5.86000 1212.000
5.88000 1178.000
5.90000 1171.000
5.92000 1212.000
5.94000 1179.000
5.96000 1169.000
5.98000 1135.000
6.00000 1113.000
6.02000 1159.000
6.04000 1137.000
6.06000 1203.000
6.08000 1202.000
6.10000 1252.000
6.12000 1294.000
6.14000 1353.000
6.16000 1466.000
6.18000 1642.000
6.20000 1817.000
6.22000 1964.000
6.24000 2227.000
6.26000 2535.000
6.28000 2897.000
6.30000 3372.000
6.32000 3742.000
6.34000 4306.000
6.36000 4830.000
6.38000 5118.000
6.40000 4953.000
6.42000 4508.000
6.44000 3890.000
6.46000 3903.000
6.48000 4177.000
6.50000 4733.000
6.52000 5572.000
6.54000 6371.000
6.56000 7529.000
6.58000 8781.000
6.60000 9913.000
6.62000 10967.000
6.64000 11494.000
6.66000 11252.000
6.68000 9636.000
6.70000 7224.000
6.72000 5193.000
6.74000 3972.000
6.76000 3350.000
6.78000 3266.000
6.80000 3582.000
6.82000 4154.000
6.84000 4960.000
6.86000 6212.000
6.88000 7689.000
6.90000 9513.000
6.92000 11928.000
6.94000 14784.000
6.96000 18082.000
6.98000 21804.000
7.00000 26072.000
7.02000 30330.000
7.04000 34175.000
7.06000 36383.000
7.08000 36707.000
7.10000 32714.000
7.12000 24784.000
7.14000 17348.000
7.16000 12688.000
7.18000 10241.000
7.20000 9118.000
7.22000 8567.000
7.24000 8141.000
7.26000 7103.000
7.28000 5596.000
7.30000 3845.000
7.32000 2896.000
7.34000 2254.000
7.36000 1863.000
7.38000 1695.000
7.40000 1586.000
7.42000 1414.000
7.44000 1429.000
7.46000 1494.000
7.48000 1398.000
7.50000 1408.000
7.52000 1366.000
7.54000 1317.000
7.56000 1349.000
7.58000 1262.000
7.60000 1310.000
7.62000 1322.000
7.64000 1271.000
7.66000 1255.000
7.68000 1281.000
7.70000 1251.000
7.72000 1314.000
7.74000 1254.000
7.76000 1260.000
7.78000 1222.000
7.80000 1288.000
7.82000 1280.000
7.84000 1200.000
7.86000 1297.000
7.88000 1322.000
7.90000 1326.000
7.92000 1377.000
7.94000 1504.000
7.96000 1599.000
7.98000 1733.000
8.00000 1884.000
8.02000 2125.000
8.04000 2349.000
8.06000 2769.000
8.08000 3146.000
8.10000 3644.000
8.12000 4093.000
8.14000 4762.000
8.16000 5305.000
8.18000 6051.000
8.20000 6476.000
8.22000 6665.000
8.24000 6068.000
8.26000 5194.000
8.28000 4266.000
8.30000 3450.000
8.32000 3202.000
8.34000 3183.000
8.36000 3009.000
8.38000 2891.000
8.40000 2498.000
8.42000 2139.000
8.44000 1866.000
8.46000 1717.000
8.48000 1811.000
8.50000 1951.000
8.52000 2073.000
8.54000 2352.000
8.56000 2593.000
8.58000 2944.000
8.60000 3350.000
8.62000 3834.000
8.64000 4387.000
8.66000 4931.000
8.68000 5442.000
8.70000 5732.000
8.72000 5419.000
8.74000 4513.000
8.76000 3260.000
8.78000 2350.000
8.80000 1935.000
8.82000 1563.000
8.84000 1468.000
8.86000 1449.000
8.88000 1490.000
8.90000 1407.000
8.92000 1400.000
8.94000 1309.000
8.96000 1297.000
8.98000 1209.000
9.00000 1241.000
9.02000 1171.000
9.04000 1144.000
9.06000 1139.000
9.08000 1087.000
9.10000 1176.000
9.12000 1196.000
9.14000 1178.000
9.16000 1220.000
9.18000 1255.000
9.20000 1244.000
9.22000 1246.000
9.24000 1331.000
9.26000 1340.000
9.28000 1375.000
9.30000 1403.000
9.32000 1593.000
9.34000 1701.000
9.36000 1833.000
9.38000 2075.000
9.40000 2482.000
9.42000 2789.000
9.44000 3257.000
9.46000 3786.000
9.48000 4709.000
9.50000 5475.000
9.52000 6472.000
9.54000 7758.000
9.56000 9266.000
9.58000 10798.000
9.60000 12410.000
9.62000 14268.000
9.64000 15951.000
9.66000 16806.000
9.68000 16305.000
9.70000 13881.000
9.72000 11369.000
9.74000 9826.000
9.76000 9439.000
9.78000 9631.000
9.80000 10040.000
9.82000 10545.000
9.84000 10407.000
9.86000 9425.000
9.88000 7153.000
9.90000 5231.000
9.92000 3579.000
9.94000 2631.000
9.96000 2115.000
9.98000 1929.000
10.00000 1828.000
10.02000 1860.000
10.04000 1926.000
10.06000 2025.000
10.08000 2112.000
10.10000 2224.000
10.12000 2200.000
10.14000 2186.000
10.16000 2000.000
10.18000 1805.000
10.20000 1642.000
10.22000 1539.000
10.24000 1346.000
10.26000 1414.000
10.28000 1404.000
10.30000 1513.000
10.32000 1501.000
10.34000 1532.000
10.36000 1562.000
10.38000 1663.000
10.40000 1730.000
10.42000 1743.000
10.44000 1823.000
10.46000 1922.000
10.48000 1937.000
10.50000 2094.000
10.52000 2143.000
10.54000 2068.000
10.56000 2050.000
10.58000 1754.000
10.60000 1629.000
10.62000 1458.000
10.64000 1347.000
10.66000 1270.000
10.68000 1253.000
10.70000 1279.000
10.72000 1292.000
10.74000 1304.000
10.76000 1307.000
10.78000 1299.000
10.80000 1371.000
10.82000 1396.000
10.84000 1412.000
10.86000 1429.000
10.88000 1465.000
10.90000 1510.000
10.92000 1591.000
10.94000 1616.000
10.96000 1642.000
10.98000 1669.000
11.00000 1675.000
11.02000 1726.000
11.04000 1717.000
11.06000 1702.000
11.08000 1778.000
11.10000 1802.000
11.12000 1835.000
11.14000 1910.000
11.16000 1849.000
11.18000 1907.000
11.20000 1839.000
11.22000 1861.000
11.24000 1840.000
11.26000 1875.000
11.28000 1929.000
11.30000 2060.000
11.32000 2207.000
11.34000 2346.000
11.36000 2518.000
11.38000 2657.000
11.40000 2794.000
11.42000 2871.000
11.44000 2817.000
11.46000 2685.000
11.48000 2442.000
11.50000 2172.000
11.52000 2052.000
11.54000 2013.000
11.56000 1997.000
11.58000 2015.000
11.60000 2155.000
11.62000 2328.000
11.64000 2471.000
11.66000 2676.000
11.68000 2824.000
11.70000 2967.000
11.72000 3212.000
11.74000 3193.000
11.76000 2952.000
11.78000 2689.000
11.80000 2327.000
11.82000 2060.000
11.84000 1964.000
11.86000 1885.000
11.88000 1999.000
11.90000 2090.000
11.92000 2246.000
11.94000 2391.000
11.96000 2583.000
11.98000 2791.000
12.00000 3023.000
12.02000 3300.000
12.04000 3644.000
12.06000 3842.000
12.08000 4000.000
12.10000 3994.000
12.12000 3726.000
12.14000 3270.000
12.16000 2826.000
12.18000 2571.000
12.20000 2321.000
12.22000 2126.000
12.24000 1898.000
12.26000 1735.000
12.28000 1596.000
12.30000 1505.000
12.32000 1548.000
12.34000 1524.000
12.36000 1524.000
12.38000 1525.000
12.40000 1555.000
12.42000 1676.000
12.44000 1719.000
12.46000 1730.000
12.48000 1742.000
12.50000 1847.000
12.52000 1841.000
12.54000 1889.000
12.56000 1992.000
12.58000 1956.000
12.60000 1842.000
12.62000 1736.000
12.64000 1698.000
12.66000 1573.000
12.68000 1513.000
12.70000 1480.000
12.72000 1459.000
12.74000 1459.000
12.76000 1508.000
12.78000 1474.000
12.80000 1522.000
12.82000 1507.000
12.84000 1518.000
12.86000 1489.000
12.88000 1376.000
12.90000 1445.000
12.92000 1448.000
12.94000 1476.000
12.96000 1543.000
12.98000 1578.000
13.00000 1599.000
13.02000 1658.000
13.04000 1797.000
13.06000 1807.000
13.08000 1811.000
13.10000 1927.000
13.12000 2123.000
13.14000 2309.000
13.16000 2486.000
13.18000 2735.000
13.20000 2826.000
13.22000 3110.000
13.24000 3359.000
13.26000 3654.000
13.28000 3855.000
13.30000 4139.000
13.32000 4424.000
13.34000 4332.000
13.36000 4074.000
13.38000 3644.000
13.40000 3427.000
13.42000 3375.000
13.44000 3211.000
13.46000 3138.000
13.48000 3134.000
13.50000 3050.000
13.52000 2879.000
13.54000 2575.000
13.56000 2479.000
13.58000 2369.000
13.60000 2297.000
13.62000 2306.000
13.64000 2265.000
13.66000 2138.000
13.68000 2191.000
13.70000 2251.000
13.72000 2330.000
13.74000 2321.000
13.76000 2403.000
13.78000 2551.000
13.80000 2666.000
13.82000 2497.000
13.84000 2275.000
13.86000 2139.000
13.88000 1872.000
13.90000 1722.000
13.92000 1658.000
13.94000 1633.000
13.96000 1653.000
13.98000 1651.000
14.00000 1752.000
14.02000 1643.000
14.04000 1702.000
14.06000 1714.000
14.08000 1755.000
14.10000 1912.000
14.12000 1972.000
14.14000 2072.000
14.16000 2192.000
14.18000 2428.000
14.20000 2523.000
14.22000 2710.000
14.24000 2837.000
14.26000 3105.000
14.28000 3363.000
14.30000 3767.000
14.32000 3980.000
14.34000 4543.000
14.36000 5003.000
14.38000 5539.000
14.40000 5929.000
14.42000 6501.000
14.44000 6956.000
14.46000 7472.000
14.48000 7961.000
14.50000 8039.000
14.52000 7635.000
14.54000 6980.000
14.56000 5853.000
14.58000 4594.000
14.60000 3546.000
14.62000 2843.000
14.64000 2468.000
14.66000 2253.000
14.68000 2181.000
14.70000 2284.000
14.72000 2290.000
14.74000 2293.000
14.76000 2406.000
14.78000 2456.000
14.80000 2374.000
14.82000 2351.000
14.84000 2220.000
14.86000 2163.000
14.88000 2112.000
14.90000 2080.000
14.92000 2113.000
14.94000 2168.000
14.96000 2168.000
14.98000 2183.000
15.00000 2382.000
15.02000 2366.000
15.04000 2528.000
15.06000 2639.000
15.08000 2701.000
15.10000 2825.000
15.12000 2831.000
15.14000 2704.000
15.16000 2604.000
15.18000 2588.000
15.20000 2404.000
15.22000 2147.000
15.24000 2165.000
15.26000 2085.000
15.28000 2068.000
15.30000 1951.000
15.32000 2016.000
15.34000 2113.000
15.36000 2162.000
15.38000 2199.000
15.40000 2183.000
15.42000 2265.000
15.44000 2216.000
15.46000 2109.000
15.48000 2034.000
15.50000 1963.000
15.52000 1854.000
15.54000 1899.000
15.56000 1846.000
15.58000 1865.000
15.60000 1940.000
15.62000 1968.000
15.64000 1964.000
15.66000 2005.000
15.68000 1976.000
15.70000 1922.000
15.72000 2017.000
15.74000 2101.000
15.76000 2207.000
15.78000 2240.000
15.80000 2430.000
15.82000 2417.000
15.84000 2528.000
15.86000 2708.000
15.88000 2743.000
15.90000 2824.000
15.92000 2796.000
15.94000 2876.000
15.96000 2848.000
15.98000 2761.000
16.00000 2679.000
16.02000 2519.000
16.04000 2291.000
16.06000 2098.000
16.08000 2003.000
16.10000 1916.000
16.12000 1947.000
16.14000 1952.000
16.16000 1942.000
16.18000 2011.000
16.20000 2050.000
16.22000 2115.000
16.24000 2170.000
16.26000 2244.000
16.28000 2219.000
16.30000 2323.000
16.32000 2334.000
16.34000 2364.000
16.36000 2373.000
16.38000 2277.000
16.40000 2263.000
16.42000 2316.000
16.44000 2406.000
16.46000 2361.000
16.48000 2447.000
16.50000 2336.000
16.52000 2326.000
16.54000 2268.000
16.56000 2137.000
16.58000 2034.000
16.60000 2040.000
16.62000 2049.000
16.64000 2115.000
16.66000 2161.000
16.68000 2253.000
16.70000 2363.000
16.72000 2328.000
16.74000 2390.000
16.76000 2443.000
16.78000 2505.000
16.80000 2494.000
16.82000 2547.000
16.84000 2553.000
16.86000 2538.000
16.88000 2569.000
16.90000 2545.000
16.92000 2538.000
16.94000 2498.000
16.96000 2519.000
16.98000 2443.000
17.00000 2384.000
17.02000 2273.000
17.04000 2094.000
17.06000 1959.000
17.08000 1925.000
17.10000 1901.000
17.12000 1783.000
17.14000 1910.000
17.16000 1873.000
17.18000 1777.000
17.20000 1871.000
17.22000 1953.000
17.24000 1951.000
17.26000 1925.000
17.28000 2017.000
17.30000 1991.000
17.32000 2123.000
17.34000 2048.000
17.36000 2166.000
17.38000 2220.000
17.40000 2257.000
17.42000 2302.000
17.44000 2254.000
17.46000 2296.000
17.48000 2312.000
17.50000 2221.000
17.52000 2209.000
17.54000 2135.000
17.56000 2139.000
17.58000 2108.000
17.60000 2144.000
17.62000 2119.000
17.64000 2206.000
17.66000 2318.000
17.68000 2378.000
17.70000 2410.000
17.72000 2548.000
17.74000 2484.000
17.76000 2589.000
17.78000 2585.000
17.80000 2624.000
17.82000 2729.000
17.84000 2690.000
17.86000 2741.000
17.88000 2727.000
17.90000 2670.000
17.92000 2612.000
17.94000 2512.000
17.96000 2444.000
17.98000 2483.000
18.00000 2457.000
18.02000 2456.000
18.04000 2478.000
18.06000 2476.000
18.08000 2370.000
18.10000 2465.000
18.12000 2454.000
18.14000 2476.000
18.16000 2498.000
18.18000 2521.000
18.20000 2600.000
18.22000 2743.000
18.24000 2838.000
18.26000 2815.000
18.28000 2957.000
18.30000 2935.000
18.32000 2844.000
18.34000 2770.000
18.36000 2771.000
18.38000 2648.000
18.40000 2580.000
18.42000 2383.000
18.44000 2141.000
18.46000 1980.000
18.48000 1850.000
18.50000 1848.000
18.52000 1860.000
18.54000 1861.000
18.56000 1880.000
18.58000 1801.000
18.60000 1873.000
18.62000 1858.000
18.64000 1910.000
18.66000 1928.000
18.68000 1925.000
18.70000 1955.000
18.72000 1997.000
18.74000 1989.000
18.76000 1984.000
18.78000 2111.000
18.80000 2147.000
18.82000 2277.000
18.84000 2224.000
18.86000 2325.000
18.88000 2285.000
18.90000 2307.000
18.92000 2315.000
18.94000 2361.000
18.96000 2333.000
18.98000 2305.000
19.00000 2166.000
19.02000 2152.000
19.04000 2102.000
19.06000 2086.000
19.08000 2124.000
19.10000 2044.000
19.12000 2091.000
19.14000 2129.000
19.16000 2174.000
19.18000 2207.000
19.20000 2267.000
19.22000 2267.000
19.24000 2275.000
19.26000 2384.000
19.28000 2419.000
19.30000 2460.000
19.32000 2562.000
19.34000 2596.000
19.36000 2776.000
19.38000 2725.000
19.40000 2799.000
19.42000 2800.000
19.44000 2747.000
19.46000 2891.000
19.48000 2883.000
19.50000 3060.000
19.52000 3114.000
19.54000 3308.000
19.56000 3481.000
19.58000 3754.000
19.60000 3987.000
19.62000 4152.000
19.64000 4328.000
19.66000 4735.000
19.68000 4986.000
19.70000 5423.000
19.72000 5636.000
19.74000 5908.000
19.76000 6150.000
19.78000 6557.000
19.80000 6686.000
19.82000 6785.000
19.84000 6708.000
19.86000 6478.000
19.88000 6152.000
19.90000 5797.000
19.92000 5218.000
19.94000 4280.000
19.96000 3691.000
19.98000 3166.000
20.00000 2777.000
20.02000 2586.000
20.04000 2413.000
20.06000 2430.000
20.08000 2325.000
20.10000 2392.000
20.12000 2341.000
20.14000 2299.000
20.16000 2340.000
20.18000 2365.000
20.20000 2336.000
20.22000 2370.000
20.24000 2383.000
20.26000 2456.000
20.28000 2515.000
20.30000 2445.000
20.32000 2492.000
20.34000 2458.000
20.36000 2443.000
20.38000 2389.000
20.40000 2271.000
20.42000 2238.000
20.44000 2224.000
20.46000 2233.000
20.48000 2250.000
20.50000 2205.000
20.52000 2194.000
20.54000 2331.000
20.56000 2373.000
20.58000 2394.000
20.60000 2395.000
20.62000 2494.000
20.64000 2481.000
20.66000 2660.000
20.68000 2732.000
20.70000 2573.000
20.72000 2465.000
20.74000 2585.000
20.76000 2580.000
20.78000 2543.000
20.80000 2522.000
20.82000 2617.000
20.84000 2726.000
20.86000 2775.000
20.88000 2889.000
20.90000 2989.000
20.92000 3106.000
20.94000 3198.000
20.96000 3248.000
20.98000 3516.000
21.00000 3697.000
21.02000 3821.000
21.04000 3884.000
21.06000 4108.000
21.08000 3879.000
21.10000 3897.000
21.12000 3755.000
21.14000 3788.000
21.16000 3711.000
21.18000 3539.000
21.20000 3573.000
21.22000 3444.000
21.24000 3550.000
21.26000 3570.000
21.28000 3786.000
21.30000 3885.000
21.32000 3860.000
21.34000 4085.000
21.36000 4301.000
21.38000 4339.000
21.40000 4268.000
21.42000 4253.000
21.44000 4189.000
21.46000 4098.000
21.48000 4055.000
21.50000 3908.000
21.52000 3637.000
21.54000 3446.000
21.56000 3425.000
21.58000 3423.000
21.60000 3370.000
21.62000 3484.000
21.64000 3630.000
21.66000 3713.000
21.68000 3851.000
21.70000 3945.000
21.72000 4190.000
21.74000 4171.000
21.76000 4437.000
21.78000 4415.000
21.80000 4389.000
21.82000 4289.000
21.84000 4101.000
21.86000 3994.000
21.88000 3951.000
21.90000 3958.000
21.92000 3864.000
21.94000 4074.000
21.96000 4137.000
21.98000 4275.000
22.00000 4359.000
22.02000 4314.000
22.04000 4373.000
22.06000 4248.000
22.08000 4156.000
22.10000 4178.000
22.12000 4046.000
22.14000 4202.000
22.16000 4381.000
22.18000 4366.000
22.20000 4307.000
22.22000 4432.000
22.24000 4257.000
22.26000 4159.000
22.28000 4054.000
22.30000 3864.000
22.32000 3735.000
22.34000 3736.000
22.36000 3888.000
22.38000 3887.000
22.40000 4054.000
22.42000 4116.000
22.44000 4192.000
22.46000 4224.000
22.48000 4100.000
22.50000 4011.000
22.52000 3907.000
22.54000 3755.000
22.56000 3616.000
22.58000 3451.000
22.60000 3276.000
22.62000 3158.000
22.64000 3152.000
22.66000 3096.000
22.68000 2995.000
22.70000 3044.000
22.72000 3029.000
22.74000 2910.000
22.76000 2896.000
22.78000 2993.000
22.80000 3055.000
22.82000 3253.000
22.84000 3384.000
22.86000 3557.000
22.88000 3650.000
22.90000 3806.000
22.92000 3972.000
22.94000 4159.000
22.96000 4342.000
22.98000 4708.000
23.00000 4849.000
23.02000 4924.000
23.04000 5027.000
23.06000 5158.000
23.08000 5109.000
23.10000 4879.000
23.12000 4540.000
23.14000 4125.000
23.16000 3661.000
23.18000 3325.000
23.20000 2940.000
23.22000 2706.000
23.24000 2712.000
23.26000 2634.000
23.28000 2749.000
23.30000 2668.000
23.32000 2802.000
23.34000 2785.000
23.36000 2983.000
23.38000 2855.000
23.40000 2905.000
23.42000 3031.000
23.44000 2996.000
23.46000 3025.000
23.48000 2931.000
23.50000 2944.000
23.52000 2867.000
23.54000 2819.000
23.56000 2712.000
23.58000 2792.000
23.60000 2697.000
23.62000 2746.000
23.64000 2785.000
23.66000 2899.000
23.68000 2860.000
23.70000 2983.000
23.72000 2902.000
23.74000 2731.000
23.76000 2711.000
23.78000 2674.000
23.80000 2682.000
23.82000 2643.000
23.84000 2551.000
23.86000 2699.000
23.88000 2743.000
23.90000 2726.000
23.92000 2834.000
23.94000 2820.000
23.96000 2911.000
23.98000 2956.000
24.00000 2956.000
24.02000 2974.000
24.04000 3054.000
24.06000 3068.000
24.08000 2990.000
24.10000 3060.000
24.12000 3101.000
24.14000 3099.000
24.16000 3087.000
24.18000 3061.000
24.20000 3154.000
24.22000 2977.000
24.24000 3139.000
24.26000 3044.000
24.28000 3237.000
24.30000 3296.000
24.32000 3411.000
24.34000 3547.000
24.36000 3625.000
24.38000 3885.000
24.40000 4066.000
24.42000 4310.000
24.44000 4419.000
24.46000 4614.000
24.48000 4852.000
24.50000 5055.000
24.52000 5258.000
24.54000 5376.000
24.56000 5619.000
24.58000 5619.000
24.60000 5531.000
24.62000 5309.000
24.64000 5132.000
24.66000 4827.000
24.68000 4293.000
24.70000 3888.000
24.72000 3500.000
24.74000 3162.000
24.76000 2996.000
24.78000 2851.000
24.80000 2786.000
24.82000 2790.000
24.84000 2894.000
24.86000 2842.000
24.88000 2800.000
24.90000 2730.000
24.92000 2662.000
24.94000 2628.000
24.96000 2597.000
24.98000 2504.000
25.00000 2417.000
25.02000 2359.000
25.04000 2357.000
25.06000 2373.000
25.08000 2357.000
25.10000 2391.000
25.12000 2363.000
25.14000 2427.000
25.16000 2517.000
25.18000 2414.000
25.20000 2410.000
25.22000 2478.000
25.24000 2518.000
25.26000 2509.000
25.28000 2450.000
25.30000 2499.000
25.32000 2520.000
25.34000 2493.000
25.36000 2596.000
25.38000 2597.000
25.40000 2648.000
25.42000 2750.000
25.44000 2753.000
25.46000 2818.000
25.48000 2855.000
25.50000 2943.000
25.52000 3023.000
25.54000 3033.000
25.56000 3039.000
25.58000 3060.000
25.60000 3176.000
25.62000 3285.000
25.64000 3174.000
25.66000 3162.000
25.68000 3175.000
25.70000 3320.000
25.72000 3348.000
25.74000 3314.000
25.76000 3486.000
25.78000 3514.000
25.80000 3389.000
25.82000 3344.000
25.84000 3306.000
25.86000 3264.000
25.88000 3127.000
25.90000 2985.000
25.92000 2968.000
25.94000 2957.000
25.96000 2925.000
25.98000 2995.000
26.00000 3075.000
26.02000 3126.000
26.04000 3185.000
26.06000 3339.000
26.08000 3540.000
26.10000 3667.000
26.12000 3645.000
26.14000 3766.000
26.16000 3928.000
26.18000 3967.000
26.20000 3965.000
26.22000 3927.000
26.24000 3976.000
26.26000 3891.000
26.28000 3576.000
26.30000 3426.000
26.32000 3203.000
26.34000 2927.000
26.36000 2667.000
26.38000 2665.000
26.40000 2667.000
26.42000 2724.000
26.44000 2778.000
26.46000 2727.000
26.48000 2871.000
26.50000 2953.000
26.52000 3094.000
26.54000 3148.000
26.56000 3365.000
26.58000 3533.000
26.60000 3655.000
26.62000 3778.000
26.64000 3873.000
26.66000 3889.000
26.68000 3912.000
26.70000 4012.000
26.72000 4069.000
26.74000 3815.000
26.76000 3795.000
26.78000 3663.000
26.80000 3598.000
26.82000 3628.000
26.84000 3628.000
26.86000 3752.000
26.88000 3908.000
26.90000 4056.000
26.92000 4209.000
26.94000 4321.000
26.96000 4431.000
26.98000 4417.000
27.00000 4378.000
27.02000 4327.000
27.04000 4098.000
27.06000 3826.000
27.08000 3715.000
27.10000 3687.000
27.12000 3582.000
27.14000 3474.000
27.16000 3547.000
27.18000 3649.000
27.20000 3579.000
27.22000 3569.000
27.24000 3608.000
27.26000 3477.000
27.28000 3370.000
27.30000 3165.000
27.32000 2989.000
27.34000 2809.000
27.36000 2826.000
27.38000 2694.000
27.40000 2656.000
27.42000 2643.000
27.44000 2568.000
27.46000 2572.000
27.48000 2734.000
27.50000 2764.000
27.52000 2867.000
27.54000 2861.000
27.56000 2971.000
27.58000 3055.000
27.60000 3019.000
27.62000 3127.000
27.64000 3175.000
27.66000 3129.000
27.68000 3144.000
27.70000 3253.000
27.72000 3280.000
27.74000 3319.000
27.76000 3393.000
27.78000 3488.000
27.80000 3605.000
27.82000 3562.000
27.84000 3597.000
27.86000 3687.000
27.88000 3658.000
27.90000 3626.000
27.92000 3579.000
27.94000 3511.000
27.96000 3521.000
27.98000 3494.000
28.00000 3493.000
28.02000 3327.000
28.04000 3221.000
28.06000 3258.000
28.08000 3067.000
28.10000 3038.000
28.12000 2938.000
28.14000 2907.000
28.16000 2942.000
28.18000 2985.000
28.20000 3105.000
28.22000 3004.000
28.24000 3044.000
28.26000 3063.000
28.28000 3053.000
28.30000 3007.000
28.32000 2958.000
28.34000 2950.000
28.36000 2923.000
28.38000 2936.000
28.40000 2789.000
28.42000 2790.000
28.44000 2759.000
28.46000 2844.000
28.48000 2925.000
28.50000 2912.000
28.52000 2872.000
28.54000 2873.000
28.56000 2734.000
28.58000 2685.000
28.60000 2605.000
28.62000 2502.000
28.64000 2416.000
28.66000 2404.000
28.68000 2397.000
28.70000 2389.000
28.72000 2381.000
28.74000 2358.000
28.76000 2422.000
28.78000 2455.000
28.80000 2536.000
28.82000 2539.000
28.84000 2677.000
28.86000 2669.000
28.88000 2766.000
28.90000 2751.000
28.92000 2907.000
28.94000 2873.000
28.96000 2843.000
28.98000 2833.000
29.00000 2774.000
29.02000 2851.000
29.04000 2803.000
29.06000 2776.000
29.08000 2878.000
29.10000 3003.000
29.12000 2947.000
29.14000 2992.000
29.16000 3047.000
29.18000 3192.000
29.20000 3098.000
29.22000 3173.000
29.24000 3260.000
29.26000 3189.000
29.28000 3323.000
29.30000 3234.000
29.32000 3367.000
29.34000 3521.000
29.36000 3597.000
29.38000 3801.000
29.40000 3811.000
29.42000 3959.000
29.44000 4015.000
29.46000 4212.000
29.48000 4270.000
29.50000 4362.000
29.52000 4375.000
29.54000 4199.000
29.56000 4130.000
29.58000 3854.000
29.60000 3790.000
29.62000 3708.000
29.64000 3713.000
29.66000 3744.000
29.68000 3635.000
29.70000 3705.000
29.72000 3897.000
29.74000 3819.000
29.76000 3822.000
29.78000 3945.000
29.80000 3841.000
29.82000 3844.000
29.84000 3788.000
29.86000 3871.000
29.88000 3931.000
29.90000 3944.000
29.92000 3939.000
29.94000 3994.000
29.96000 4009.000
29.98000 4015.000
30.00000 3941.000
30.02000 3996.000
30.04000 3957.000
30.06000 3876.000
30.08000 3878.000
30.10000 3945.000
30.12000 3854.000
30.14000 3762.000
30.16000 3770.000
30.18000 3555.000
30.20000 3264.000
30.22000 3042.000
30.24000 2936.000
30.26000 2740.000
30.28000 2583.000
30.30000 2504.000
30.32000 2460.000
30.34000 2436.000
30.36000 2382.000
30.38000 2371.000
30.40000 2341.000
30.42000 2436.000
30.44000 2434.000
30.46000 2540.000
30.48000 2415.000
30.50000 2469.000
30.52000 2408.000
30.54000 2417.000
30.56000 2457.000
30.58000 2489.000
30.60000 2517.000
30.62000 2504.000
30.64000 2322.000
30.66000 2408.000
30.68000 2313.000
30.70000 2337.000
30.72000 2284.000
30.74000 2351.000
30.76000 2320.000
30.78000 2286.000
30.80000 2317.000
30.82000 2289.000
30.84000 2271.000
30.86000 2340.000
30.88000 2353.000
30.90000 2310.000
30.92000 2377.000
30.94000 2265.000
30.96000 2341.000
30.98000 2334.000
31.00000 2248.000
31.02000 2316.000
31.04000 2308.000
31.06000 2287.000
31.08000 2324.000
31.10000 2404.000
31.12000 2444.000
31.14000 2491.000
31.16000 2479.000
31.18000 2549.000
31.20000 2590.000
31.22000 2603.000
31.24000 2733.000
31.26000 2781.000
31.28000 2979.000
31.30000 3032.000
31.32000 3140.000
31.34000 3100.000
31.36000 3006.000
31.38000 2973.000
31.40000 2845.000
31.42000 2831.000
31.44000 2707.000
31.46000 2530.000
31.48000 2604.000
31.50000 2578.000
31.52000 2610.000
31.54000 2658.000
31.56000 2603.000
31.58000 2589.000
31.60000 2702.000
31.62000 2689.000
31.64000 2621.000
31.66000 2687.000
31.68000 2699.000
31.70000 2694.000
31.72000 2678.000
31.74000 2743.000
31.76000 2719.000
31.78000 2852.000
31.80000 2891.000
31.82000 2881.000
31.84000 2986.000
31.86000 3064.000
31.88000 3143.000
31.90000 3101.000
31.92000 3161.000
31.94000 3258.000
31.96000 3343.000
31.98000 3350.000
32.00000 3358.000
32.02000 3421.000
32.04000 3513.000
32.06000 3490.000
32.08000 3485.000
32.10000 3508.000
32.12000 3428.000
32.14000 3222.000
32.16000 3116.000
32.18000 3104.000
32.20000 2981.000
32.22000 2887.000
32.24000 2736.000
32.26000 2510.000
32.28000 2410.000
32.30000 2359.000
32.32000 2221.000
32.34000 2130.000
32.36000 2147.000
32.38000 2098.000
32.40000 2110.000
32.42000 2037.000
32.44000 2102.000
32.46000 2090.000
32.48000 2013.000
32.50000 2161.000
32.52000 2119.000
32.54000 2108.000
32.56000 2190.000
32.58000 2157.000
32.60000 2179.000
32.62000 2211.000
32.64000 2357.000
32.66000 2400.000
32.68000 2405.000
32.70000 2518.000
32.72000 2439.000
32.74000 2583.000
32.76000 2601.000
32.78000 2611.000
32.80000 2568.000
32.82000 2687.000
32.84000 2685.000
32.86000 2727.000
32.88000 2728.000
32.90000 2711.000
32.92000 2778.000
32.94000 2843.000
32.96000 2914.000
32.98000 3090.000
33.00000 3140.000
33.02000 3082.000
33.04000 3154.000
33.06000 3055.000
33.08000 3052.000
33.10000 2935.000
33.12000 2823.000
33.14000 2805.000
33.16000 2672.000
33.18000 2577.000
33.20000 2572.000
33.22000 2482.000
33.24000 2466.000
33.26000 2442.000
33.28000 2467.000
33.30000 2324.000
33.32000 2346.000
33.34000 2210.000
33.36000 2290.000
33.38000 2138.000
33.40000 2232.000
33.42000 2231.000
33.44000 2221.000
33.46000 2235.000
33.48000 2259.000
33.50000 2177.000
33.52000 2236.000
33.54000 2201.000
33.56000 2182.000
33.58000 2172.000
33.60000 2201.000
33.62000 2170.000
33.64000 2192.000
33.66000 2285.000
33.68000 2330.000
33.70000 2266.000
33.72000 2354.000
33.74000 2370.000
33.76000 2348.000
33.78000 2431.000
33.80000 2533.000
33.82000 2504.000
33.84000 2479.000
33.86000 2526.000
33.88000 2544.000
33.90000 2561.000
33.92000 2603.000
33.94000 2544.000
33.96000 2566.000
33.98000 2600.000
34.00000 2781.000
34.02000 2760.000
34.04000 2816.000
34.06000 2864.000
34.08000 2993.000
34.10000 2990.000
34.12000 3129.000
34.14000 3141.000
34.16000 3234.000
34.18000 3229.000
34.20000 3240.000
34.22000 3229.000
34.24000 3234.000
34.26000 3262.000
34.28000 3270.000
34.30000 3260.000
34.32000 3304.000
34.34000 3349.000
34.36000 3460.000
34.38000 3639.000
34.40000 3496.000
34.42000 3476.000
34.44000 3409.000
34.46000 3226.000
34.48000 3131.000
34.50000 3059.000
34.52000 3045.000
34.54000 2827.000
34.56000 2812.000
34.58000 2668.000
34.60000 2528.000
34.62000 2550.000
34.64000 2516.000
34.66000 2415.000
34.68000 2445.000
34.70000 2486.000
34.72000 2424.000
34.74000 2441.000
34.76000 2560.000
34.78000 2502.000
34.80000 2476.000
34.82000 2545.000
34.84000 2518.000
34.86000 2501.000
34.88000 2426.000
34.90000 2402.000
34.92000 2356.000
34.94000 2295.000
34.96000 2225.000
34.98000 2106.000
35.00000 2257.000
35.02000 2234.000
35.04000 2189.000
35.06000 2207.000
35.08000 2282.000
35.10000 2407.000
35.12000 2426.000
35.14000 2396.000
35.16000 2465.000
35.18000 2445.000
35.20000 2481.000
35.22000 2500.000
35.24000 2429.000
35.26000 2347.000
35.28000 2332.000
35.30000 2155.000
35.32000 2183.000
35.34000 2170.000
35.36000 2136.000
35.38000 2134.000
35.40000 2080.000
35.42000 2088.000
35.44000 2134.000
35.46000 2011.000
35.48000 2095.000
35.50000 2092.000
35.52000 2111.000
35.54000 2135.000
35.56000 2049.000
35.58000 2045.000
35.60000 1972.000
35.62000 2036.000
35.64000 2042.000
35.66000 2059.000
35.68000 2115.000
35.70000 2056.000
35.72000 2155.000
35.74000 2132.000
35.76000 2159.000
35.78000 2150.000
35.80000 2213.000
35.82000 2300.000
35.84000 2262.000
35.86000 2393.000
35.88000 2386.000
35.90000 2416.000
35.92000 2530.000
35.94000 2454.000
35.96000 2458.000
35.98000 2474.000
36.00000 2661.000
36.02000 2630.000
36.04000 2563.000
36.06000 2613.000
36.08000 2483.000
36.10000 2471.000
36.12000 2368.000
36.14000 2350.000
36.16000 2249.000
36.18000 2243.000
36.20000 2294.000
36.22000 2282.000
36.24000 2252.000
36.26000 2274.000
36.28000 2261.000
36.30000 2183.000
36.32000 2263.000
36.34000 2177.000
36.36000 2120.000
36.38000 2208.000
36.40000 2188.000
36.42000 2263.000
36.44000 2196.000
36.46000 2211.000
36.48000 2303.000
36.50000 2329.000
36.52000 2371.000
36.54000 2371.000
36.56000 2440.000
36.58000 2526.000
36.60000 2538.000
36.62000 2646.000
36.64000 2653.000
36.66000 2755.000
36.68000 2712.000
36.70000 2783.000
36.72000 2847.000
36.74000 2873.000
36.76000 2867.000
36.78000 2837.000
36.80000 2748.000
36.82000 2809.000
36.84000 2750.000
36.86000 2704.000
36.88000 2641.000
36.90000 2646.000
36.92000 2691.000
36.94000 2692.000
36.96000 2708.000
36.98000 2678.000
37.00000 2737.000
37.02000 2736.000
37.04000 2796.000
37.06000 2662.000
37.08000 2632.000
37.10000 2542.000
37.12000 2430.000
37.14000 2422.000
37.16000 2382.000
37.18000 2398.000
37.20000 2292.000
37.22000 2210.000
37.24000 2267.000
37.26000 2262.000
37.28000 2276.000
37.30000 2319.000
37.32000 2329.000
37.34000 2361.000
37.36000 2392.000
37.38000 2420.000
37.40000 2461.000
37.42000 2434.000
37.44000 2321.000
37.46000 2274.000
37.48000 2268.000
37.50000 2207.000
37.52000 2227.000
37.54000 2238.000
37.56000 2106.000
37.58000 2110.000
37.60000 2080.000
37.62000 2011.000
37.64000 2023.000
37.66000 1979.000
37.68000 1959.000
37.70000 2031.000
37.72000 2002.000
37.74000 2025.000
37.76000 1969.000
37.78000 1982.000
37.80000 1952.000
37.82000 2028.000
37.84000 2050.000
37.86000 2131.000
37.88000 2104.000
37.90000 2131.000
37.92000 2148.000
37.94000 2088.000
37.96000 2201.000
37.98000 2305.000
38.00000 2306.000
38.02000 2397.000
38.04000 2321.000
38.06000 2315.000
38.08000 2308.000
38.10000 2352.000
38.12000 2288.000
38.14000 2292.000
38.16000 2225.000
38.18000 2192.000
38.20000 2126.000
38.22000 2108.000
38.24000 2091.000
38.26000 2016.000
38.28000 2032.000
38.30000 2024.000
38.32000 2103.000
38.34000 2023.000
38.36000 2064.000
38.38000 2144.000
38.40000 2119.000
38.42000 2230.000
38.44000 2234.000
38.46000 2239.000
38.48000 2284.000
38.50000 2367.000
38.52000 2337.000
38.54000 2341.000
38.56000 2319.000
38.58000 2343.000
38.60000 2406.000
38.62000 2316.000
38.64000 2346.000
38.66000 2366.000
38.68000 2415.000
38.70000 2426.000
38.72000 2370.000
38.74000 2326.000
38.76000 2323.000
38.78000 2245.000
38.80000 2197.000
38.82000 2057.000
38.84000 2040.000
38.86000 1987.000
38.88000 1960.000
38.90000 1873.000
38.92000 1850.000
38.94000 1789.000
38.96000 1820.000
38.98000 1805.000
39.00000 1827.000
39.02000 1940.000
39.04000 1834.000
39.06000 1813.000
39.08000 1906.000
39.10000 1953.000
39.12000 2017.000
39.14000 2015.000
39.16000 2093.000
39.18000 2088.000
39.20000 2077.000
39.22000 2123.000
39.24000 2155.000
39.26000 2202.000
39.28000 2268.000
39.30000 2286.000
39.32000 2391.000
39.34000 2458.000
39.36000 2456.000
39.38000 2575.000
39.40000 2563.000
39.42000 2614.000
39.44000 2700.000
39.46000 2714.000
39.48000 2731.000
39.50000 2630.000
39.52000 2572.000
39.54000 2464.000
39.56000 2471.000
39.58000 2351.000
39.60000 2304.000
39.62000 2309.000
39.64000 2281.000
39.66000 2288.000
39.68000 2326.000
39.70000 2287.000
39.72000 2285.000
39.74000 2233.000
39.76000 2275.000
39.78000 2274.000
39.80000 2333.000
39.82000 2279.000
39.84000 2171.000
39.86000 2110.000
39.88000 2116.000
39.90000 2119.000
39.92000 2027.000
39.94000 1982.000
39.96000 1994.000
;

_mpif_tga_data
;
loop_
_tga_temperature_celcius
_tga_weight_percentTemperature, �C	Weight, %
30.52239	100.00002171581
30.5189	100.007882838864
30.51568	100.006080426672
30.51283	100.008816618675
30.51284	100.007882838864
30.50765	100.004864341338
30.5061	100.003127076574
30.50257	100.001997854478
30.5001	100.000760053334
30.4973	100.000130294857
30.49648	99.9986536198083
30.49342	100.003756835051
30.48987	99.9915959817066
30.48723	99.9965689020921
30.4849	99.9972855238071
30.48391	99.9991747992374
30.47995	99.9993919573328
30.47868	100.000694905905
30.476	99.9988924937133
30.47135	100.002823055241
30.47106	100.003735119242
30.47062	100.000564611048
30.46928	100.000173726476
30.4654	100.001737264764
30.46345	99.998002145522
30.46354	99.9974375344739
30.46012	99.9937892784705
30.45869	99.9978501348552
30.45543	99.997480966093
30.45412	100.00286648686
30.45553	99.996764344378
30.45341	100.001476675049
30.45347	100.001389811811
30.44887	100.003648256003
30.45012	99.9998479893332
30.44641	100.000760053334
30.44441	99.9963517439967
30.44338	99.9960477226631
30.44126	99.9982627352365
30.44041	99.9973289554262
30.43818	99.9944190369473
30.43809	99.9986101881892
30.43638	100.00143324343
30.4351	99.9988490620942
30.43589	99.9957871329485
30.4335	99.9973941028548
30.43244	99.997480966093
30.43217	99.9988924937133
30.43061	100.000347452953
30.42982	99.9993702415233
30.43142	99.9997828419046
30.43176	100.004734046481
30.42917	100.005168362671
30.4298	100.00238873905
30.4285	100.000347452953
30.43026	100.004864341338
30.43014	100.002236728383
30.43128	100.004842625528
30.43288	100.00571125791
30.43125	100.010271577914
30.43211	100.012247716583
30.43486	100.012073990106
30.43323	100.007513670102
30.43457	100.005342089148
30.43807	100.005276941719
30.43613	100.005124931052
30.43485	100.000434316191
30.43669	100.001107506287
30.4367	99.999001072761
30.43946	99.9955916906627
30.43948	100.00047774781
30.44003	99.9988924937133
30.44043	99.9994353889519
30.44388	100.002736192003
30.44434	100.001389811811
30.44818	100.002996781717
30.4471	99.9964820388539
30.45012	100.000694905905
30.45042	100.001606969906
30.45304	99.9986970514274
30.45813	100.005276941719
30.46152	100.007687396578
30.46072	100.006297584768
30.4664	100.005819836958
30.46609	100.004560320004
30.46941	100.004191151242
30.47214	100.00047774781
30.47388	99.9993050940946
30.47667	99.9968294918067
30.4774	99.9976546925693
30.4804	99.9943104578996
30.48686	99.9916611291353
30.49015	99.9935721203751
30.49432	99.9969597866639
30.49812	99.9922040243738
30.49862	99.9948316373286
30.50594	99.9973072396166
30.50672	100.004603751623
30.50906	100.015895972586
30.51521	100.017872111254
30.51962	100.017741816397
30.52338	100.016243425539
30.52703	100.011487663249
30.53435	100.004994636195
30.5381	100.002649328764
30.5445	100.003170508193
30.54995	100.004734046481
30.55368	100.005320373338
30.5571	100.006449595434
30.56458	99.9999131367619
30.57111	99.9973941028548
30.57748	99.9982844510461
30.58238	99.997480966093
30.58788	99.9973941028548
30.59446	99.9932246674224
30.59876	99.9941801630423
30.60707	99.9943973211378
30.6114	99.9930292251365
30.6198	99.9956351222818
30.62946	99.9960694384726
30.6352	99.9960911542822
30.64178	99.9983930300938
30.6474	100.001368096001
30.6558	100.001737264764
30.66396	99.9966991969494
30.67188	99.9946579108523
30.68042	99.9941150156137
30.68461	99.9905970544676
30.69444	99.9892072426568
30.7046	99.9913353919921
30.71212	99.9921823085643
30.71961	99.991009654849
30.72742	99.986536198083
30.73432	99.9849292281767
30.74453	99.9843211855095
30.7534	99.9896849904668
30.76428	99.9847989333195
30.77276	99.9825187733174
30.78376	99.9814981302688
30.79256	99.9874699778933
30.8016	99.9897284220859
30.81066	99.9857978605585
30.82286	99.9898152853241
30.83368	99.9886209157991
30.84514	99.9935069729465
30.85472	99.9976981241884
30.86398	100.015505088014
30.873	100.012247716583
30.88625	100.010857904772
30.89292	100.011596242296
30.9063	100.006775332578
30.91914	100.00238873905
30.93028	99.997480966093
30.93908	99.9935069729465
30.9506	99.9908576441821
30.96025	99.9940932998042
30.97289	99.9901844540863
30.9837	99.9890118003709
30.99656	99.9879260098937
31.00768	99.9903581805626
31.01953	99.9871008091311
31.03513	99.9827359314128
31.04706	99.9824101942696
31.0622	99.9877957150365
31.0737	99.9899455801813
31.08832	99.9839737325568
31.10198	99.9804557714107
31.11457	99.9826490681747
31.12816	99.9829096578892
31.14027	99.9861670293207
31.15403	99.9869705142738
31.1649	99.9863624716066
31.17959	99.9888380738946
31.19362	99.985819576368
31.20869	99.9834959847469
31.22539	99.9785013485518
31.23987	99.9783927695041
31.25284	99.9786750750282
31.26889	99.9796305706481
31.28436	99.9805426346489
31.29962	99.9818890148406
31.31366	99.9879694415128
31.33044	99.9919651504689
31.34666	99.995005363805
31.36112	100.000629758477
31.37826	100.002193296764
31.39543	100.00188927543
31.41001	99.9988490620942
31.42456	99.995526543234
31.44444	99.9949185005668
31.45998	99.987535125322
31.47751	99.9876654201792
31.49577	99.990770780944
31.50944	99.9930943725651
31.5283	99.9924428982788
31.54982	99.9970900815212
31.56775	99.9929640777079
31.5807	99.9895546956095
31.60073	99.9944190369473
31.61541	99.9936155519942
31.63656	99.9934852571369
31.65244	99.9846903542717
31.6733	99.9822798994124
31.6916	99.9849726597958
31.70932	99.9896198430382
31.72938	99.9916611291353
31.7485	99.9923560350406
31.76544	99.9996091154282
31.78469	100.00188927543
31.80385	100.004516888385
31.82548	100.007057638102
31.84209	100.009728682676
31.86133	100.006514742863
31.88326	99.9977849874266
31.90333	99.9981324403793
31.92556	99.9921388769452
31.94409	99.9884471893228
31.96646	99.9879477257033
31.98629	99.9906187702772
32.00594	99.990531907039
32.02834	99.9861018818921
32.05129	99.9836697112232
32.07042	99.9801951816962
32.09018	99.9812809721734
32.11248	99.9777412952178
32.13532	99.9776327161701
32.1579	99.9745056395958
32.17534	99.9715088578787
32.20151	99.9711396891165
32.22273	99.9723774902605
32.24374	99.9834525531278
32.26561	99.9882517470369
32.2916	99.991530834278
32.30864	100.002453886478
32.33479	100.001368096001
32.35784	99.9994571047614
32.3812	99.9906622018963
32.40512	99.9904016121817
32.42714	99.9853635443676
32.45113	99.9861018818921
32.47485	99.9869922300834
32.49721	99.9829313736987
32.52465	99.9916611291353
32.54472	99.9858847237966
32.56964	99.9810638140779
32.59382	99.9856675657012
32.61932	99.9829313736987
32.6415	99.9829096578892
32.66565	99.9836914270327
32.69184	99.9815415618879
32.71556	99.9863624716066
32.74222	99.9895981272286
32.76668	99.9958305645676
32.79214	99.999001072761
32.81546	99.9948316373286
32.84144	99.9876219885602
32.86956	99.9833656898896
32.89391	99.9814329828402
32.91996	99.9794568441717
32.94643	99.9759823146447
32.9717	99.9730723961659
32.99974	99.9708139519733
33.02425	99.9669919694936
33.04892	99.9646466620629
33.0774	99.9646032304438
33.10456	99.9591742780579
33.13039	99.9272520380288
33.15726	99.9199989576412
33.1847	99.9295539138404
33.21067	99.9517691870035
33.23783	99.9598257523442
33.26472	99.9666228007314
33.2929	99.9662102003501
33.32078	99.9852766811294
33.3483	99.9960477226631
33.37611	99.996004291044
33.40587	99.9961345859013
33.43372	100.001389811811
33.46244	99.9886643474182
33.48676	99.9970466499021
33.51706	99.9933766780892
33.54207	99.9878825782747
33.57286	99.9831268159846
33.6027	99.97811046398
33.63191	99.9665576533028
33.66156	99.9571329919608
33.69261	99.9699670354012
33.72034	99.9855372708439
33.74998	99.9901844540863
33.77885	100.006254153149
33.80867	99.9941801630423
33.83755	99.9991313676183
33.86956	100.002692760383
33.9009	99.9993919573328
33.92828	99.9925514773265
33.95936	100.002280160002
33.98876	99.9918565714212
34.01918	99.9898804327527
34.04895	99.9901844540863
34.0812	100.00095549562
34.11218	99.9838000060804
34.14313	99.9845166277954
34.17233	99.9783059062659
34.20247	99.9709225310211
34.23382	99.9633871451094
34.2633	99.9760257462638
34.29466	99.9766120731215
34.32804	99.9841908906523
34.35952	99.979587139029
34.3904	99.9738107336904
34.42222	99.9711396891165
34.45062	99.96716569597
34.48515	99.9558300433882
34.5175	99.9545705264347
34.54976	99.9571547077704
34.58246	99.9532675778621
34.6135	99.9534413043384
34.64749	99.9534195885289
34.6791	99.9555260220546
34.71096	99.9532675778621
34.74448	99.9512262917649
34.77594	99.9495541744301
34.80765	99.944277232711
34.84208	99.9511611443363
34.87419	99.9542665051011
34.90718	99.9525292403376
34.94019	99.9559169066264
34.97221	99.9617801752032
35.00597	99.9717694475933
35.04045	99.9821496045551
35.0725	99.9700756144489
35.10568	99.9745056395958
35.13933	99.9742016182622
35.17381	99.9632134186331
35.20553	99.9643426407293
35.24096	99.9605640898687
35.27552	99.9672525592082
35.31131	99.9707705203543
35.34734	99.974114755024
35.37925	99.9675782963513
35.415	99.9663622110169
35.44736	99.9667748113982
35.4834	99.971639152736
35.51794	99.9766989363597
35.55284	99.9795002757908
35.58638	99.9828445104605
35.6236	99.9775458529319
35.65578	99.9774155580746
35.69508	99.9829313736987
35.72957	99.9804992030298
35.7649	99.9750051032153
35.79976	99.9775458529319
35.83322	99.9700973302584
35.8686	99.9661233371119
35.90312	99.9723340586414
35.93894	99.9702276251157
35.97286	99.9713351314024
36.0085	99.9666010849219
36.04559	99.9616498803459
36.08069	99.9549614110065
36.11887	99.9479689203334
36.15348	99.9494021637633
36.186	99.9528766932903
36.22397	99.9518343344322
36.25899	99.9553305797687
36.29459	99.9486638262388
36.33174	99.9428874209002
36.36529	99.9408461348031
36.40254	99.9402815237549
36.4385	99.9371327313711
36.47498	99.9348091397499
36.51118	99.9345485500354
36.54834	99.9356777721317
36.58664	99.9352651717504
36.62299	99.9372195946093
36.6596	99.9394128913732
36.69652	99.9358949302271
36.7341	99.9323769690811
36.76944	99.9299882300312
36.80753	99.9299013667931
36.84314	99.9312911786039
36.88478	99.9309002940321
36.91947	99.9301619565076
36.95803	99.9323769690811
36.99902	99.9278166490769
37.035	99.92814238622
37.07202	99.9293150399354
37.10895	99.940802703184
37.14852	99.9415410407085
37.18222	99.9398472075641
37.22082	99.9475780357616
37.25784	99.9472305828089
37.2943	99.9423879572807
37.33326	99.9452327283309
37.37178	99.94004264985
37.41052	99.9365464045135
37.44769	99.9323552532715
37.48752	99.9246027092644
37.52508	99.9193909149739
37.56338	99.9224311283101
37.60156	99.9147871633507
37.64125	99.9165678597333
37.67656	99.9180445347822
37.71426	99.9163072700187
37.7542	99.9136579412544
37.78976	99.914917458208
37.83383	99.9162855542092
37.87431	99.9209978848802
37.90935	99.9170456075432
37.95047	99.9249501622171
37.98767	99.9264702688852
38.0275	99.9262965424088
38.06676	99.9248632989789
38.1041	99.9257753629798
38.14435	99.9248632989789
38.18202	99.9183702719254
38.22128	99.920672147737
38.26035	99.919912094403
38.2996	99.9196949363076
38.34023	99.9174147763055
38.37918	99.9183702719254
38.41875	99.9180445347822
38.45854	99.9201943999271
38.49899	99.9160466803042
38.53795	99.9118989606814
38.57644	99.9152649111606
38.61786	99.9085981576307
38.65731	99.907251777439
38.69777	99.9087935999166
38.73425	99.9222574018337
38.77575	99.9281858178391
38.81419	99.9316386315566
38.85606	99.9357212037508
38.8963	99.9396951968973
38.93705	99.9351565927027
38.97702	99.9452978757595
39.01484	99.9426485469952
39.05342	99.9423010940425
39.09441	99.9348742871786
39.13516	99.9316603473661
39.17565	99.9279035123151
39.21646	99.9257536471702
39.25437	99.9195429256408
39.29572	99.9199555260221
39.33563	99.9171759024005
39.37414	99.9176536502105
39.41639	99.9112257705855
39.45594	99.9130716143967
39.49492	99.9122246978245
39.53613	99.9135276463972
39.57519	99.910487433061
39.61413	99.9104657172515
39.65691	99.905970544676
39.70062	99.9045373012461
39.73824	99.9018228250531
39.77792	99.9028434681017
39.82082	99.9022788570535
39.85928	99.903017194578
39.8979	99.9016273827672
39.93845	99.9018011092436
39.98048	99.9025611625776
40.02083	99.9021485621963
40.0643	99.9002810025755
40.10448	99.9002810025755
40.14597	99.8969801995249
40.1888	99.8992386437174
40.22988	99.8938748387601
40.26853	99.891073499329
40.3111	99.8927239008543
40.35172	99.8899442772328
40.39168	99.8991734962888
40.43379	99.9037555321025
40.47386	99.9203681264034
40.51585	99.9209544532611
40.5575	99.9178273766868
40.59765	99.9217796540238
40.63713	99.9143094155407
40.6799	99.9078598201063
40.72078	99.9048630383892
40.76365	99.9099228220129
40.80403	99.9085764418212
40.8456	99.9059271130569
40.88388	99.9029737629589
40.92559	99.9004112974328
40.96802	99.8930279221879
41.00709	99.8895533926609
41.04982	99.891833552663
41.09129	99.8885110338029
41.1353	99.8887281918983
41.17384	99.8929193431402
41.21637	99.8929410589498
41.25915	99.8923981637112
41.29856	99.8882504440883
41.33817	99.8928107640925
41.37796	99.8914643839008
41.42094	99.8897705507564
41.46344	99.8867303374203
41.5043	99.8872298010398
41.54764	99.8910083519004
41.58869	99.8986740326693
41.62868	99.895546956095
41.671	99.8996295282892
41.71058	99.896307009429
41.75414	99.9024091519108
41.7977	99.8989129065743
41.83694	99.8978271160971
41.8799	99.8977185370494
41.9239	99.8923330162825
41.963	99.8876424014211
42.0053	99.8927673324734
42.04756	99.892311300473
42.08774	99.8872080852302
42.12996	99.8862960212294
42.17034	99.8868823480871
42.21216	99.8856879785622
42.2541	99.8837769873223
42.2975	99.8825174703688
42.33684	99.8813882482725
42.38004	99.8819094277016
42.42114	99.8804110368431
42.46303	99.8755901271244
42.50731	99.8748735054094
42.54766	99.8777834238883
42.58891	99.8756335587435
42.62947	99.8728539351219
42.67258	99.873179672265
42.71413	99.8694662688331
42.75504	99.8720287343592
42.79809	99.8718767236924
42.84102	99.8758724326484
42.87953	99.8760895907439
42.92444	99.8788692143655
42.96688	99.8766107701729
43.00742	99.8707475015961
43.04824	99.8733968303605
43.09297	99.8769582231256
43.13266	99.8807150581767
43.1755	99.8789777934132
43.2161	99.8779571503646
43.25837	99.8725716295978
43.30011	99.8685976364513
43.34276	99.8691622474994
43.38213	99.8682067518795
43.4259	99.8623869149218
43.46644	99.8652751175911
43.50881	99.8651013911148
43.54889	99.8670340981642
43.58994	99.866469487116
43.63418	99.8643630535903
43.67634	99.864710506543
43.71626	99.8656442863534
43.75966	99.8645802116857
43.80157	99.8654922756866
43.84554	99.8630383892081
43.88848	99.8634509895895
43.92806	99.8675335617837
43.97021	99.8783914665555
44.01428	99.8807367739862
44.05596	99.877892002936
44.09758	99.8780005819837
44.13666	99.8729625141696
44.17976	99.8705954909293
44.22285	99.8648408014002
44.2647	99.8627343678745
44.30884	99.8616702932069
44.34592	99.8652751175911
44.39125	99.8647973697812
44.43234	99.8719635869306
44.47342	99.8717898604542
44.51515	99.86866278388
44.55535	99.8640373164472
44.59874	99.8584563533944
44.64008	99.8602804813961
44.68154	99.8684021941654
44.72368	99.8672295404501
44.76522	99.8696182794999
44.80646	99.8704000486434
44.85042	99.873179672265
44.88931	99.8706823541675
44.93188	99.8691405316899
44.97428	99.8651448227339
45.0135	99.8608016608251
45.05685	99.8566539412023
45.09912	99.8546778025338
45.14047	99.8535702962471
45.18187	99.8481196280516
45.22588	99.8565453621546
45.26756	99.8634075579704
45.3088	99.8646019274953
45.35027	99.8721373134069
45.39152	99.8642761903521
45.43404	99.8810190795103
45.47637	99.8743523259804
45.5198	99.8803893210335
45.56198	99.8684021941654
45.60289	99.8672729720692
45.64578	99.8626692204459
45.68687	99.8528102429131
45.72902	99.8460783419545
45.76859	99.8501826299583
45.80911	99.8591512592998
45.85459	99.8583477743467
45.89441	99.8605845027297
45.93642	99.8638853057803
45.97784	99.8634075579704
46.01873	99.8577180158699
46.06166	99.8515072943405
46.10264	99.858716943109
46.14674	99.8584129217753
46.18806	99.8543303495811
46.229	99.8501174825297
46.27131	99.8493357133861
46.31364	99.8523324951031
46.3567	99.8601501865388
46.39679	99.8515941575786
46.43635	99.8538960333903
46.47858	99.8584563533944
46.51965	99.8568928151073
46.56156	99.8571534048218
46.6021	99.8635812844467
46.64634	99.8560676143446
46.68734	99.8573271312981
46.7287	99.8507255251969
46.77037	99.8449491198583
46.8103	99.8420392013794
46.85153	99.8464692265263
46.89562	99.846534373955
46.93598	99.8416917484267
46.97758	99.8366753964221
47.02074	99.8378263343279
47.0628	99.8337220463242
47.10442	99.8333094459429
47.14642	99.8419957697603
47.18742	99.8369142703271
47.22852	99.8376526078516
47.26962	99.8484670810043
47.31047	99.8462086368118
47.35227	99.8394333042342
47.39516	99.8332442985142
47.4333	99.8310510017503
47.47686	99.8370662809939
47.51763	99.8566756570119
47.5609	99.8532011274849
47.60222	99.8521370528172
47.6445	99.8497265979579
47.68354	99.8432552867139
47.72676	99.8389121248051
47.76958	99.8341780783246
47.80994	99.8322236554657
47.85246	99.8352638688018
47.8926	99.835111858135
47.9306	99.830399527464
47.97542	99.827163871842
48.01532	99.8257306284121
48.05458	99.8218434985038
48.09523	99.8288359891769
48.13588	99.8324408135611
48.1755	99.8332225827047
48.21855	99.8321367922275
48.2614	99.8297914847968
48.30359	99.8283148097478
48.34539	99.8257523442217
48.38847	99.8241888059345
48.42684	99.82392821622
48.46646	99.8221040882183
48.50898	99.8247968486017
48.5534	99.8257089126026
48.5931	99.8272290192706
48.63378	99.8222778146947
48.67546	99.8184992638341
48.71692	99.8165448409751
48.75706	99.8178477895478
48.8003	99.8143298284017
48.83867	99.8130703114482
48.88013	99.8175003365951
48.92094	99.8192593171681
48.96175	99.8200628021212
49.00316	99.8194764752635
49.044	99.8179346527859
49.08302	99.817456904976
49.1266	99.8167619990706
49.16587	99.8161973880225
49.20672	99.8168488623088
49.24698	99.8118542261137
49.29097	99.81298344821
49.33242	99.8142429651635
49.37247	99.8178912211669
49.41538	99.8160670931652
49.45506	99.813982375449
49.49697	99.8118976577328
49.5379	99.8110073095415
49.5785	99.8121799632569
49.61797	99.8131571746864
49.65959	99.8132006063054
49.70041	99.8106164249697
49.74004	99.8081191068722
49.781	99.8105512775411
49.82074	99.8130268798291
49.8648	99.8123319739237
49.90246	99.8151115975453
49.94448	99.81346119602
49.98616	99.8144166916399
50.02507	99.8161973880225
50.06671	99.813982375449
50.10829	99.8138086489727
50.14746	99.8112461834465
50.19018	99.8078150855386
50.22908	99.8105512775411
50.27229	99.8073807693477
50.30974	99.8075544958241
50.35219	99.8054480622984
50.39407	99.808032243634
50.43366	99.8062081156324
50.47347	99.8078150855386
50.51311	99.8057737994415
50.55217	99.8036456501062
50.59453	99.8074024851573
50.63394	99.8021255434382
50.67715	99.7971743388622
50.7192	99.7969571807668
50.75575	99.7977172341008
50.79646	99.7977606657199
50.8365	99.7989984668639
50.87785	99.7985424348634
50.92078	99.7987378771494
50.9593	99.7982166977203
51.00075	99.8016477956282
51.04191	99.7947421681933
51.0827	99.7976086550531
51.12296	99.8029507442008
51.164	99.8014306375328
51.20096	99.7967617384809
51.2438	99.7982166977203
51.28309	99.7999756782934
51.32446	99.7999973941029
51.36511	99.7982166977203
51.40734	99.7943947152406
51.44697	99.7938301041925
51.48808	99.7983904241967
51.52764	99.7960234009564
51.5706	99.7973697811481
51.6081	99.7976086550531
51.6478	99.7959799693373
51.6893	99.7958713902896
51.72887	99.7997368043884
51.76855	99.7928746085726
51.80756	99.7989984668639
51.84782	99.7949158946697
51.88978	99.8021689750573
51.92659	99.8031244706772
51.96996	99.8046228615357
52.0101	99.8072721903
52.05449	99.8076630748718
52.09446	99.803515355249
52.13486	99.8098129400166
52.17553	99.8111158885892
52.21528	99.8195416226922
52.25479	99.8187164219295
52.29496	99.8147207129735
52.33296	99.8158065034507
52.37368	99.8153287556407
52.41466	99.8138520805917
52.45528	99.8082059701104
52.49656	99.8032981971535
52.53626	99.7979995396249
52.57491	99.7919842603813
52.6136	99.7912676386663
52.65468	99.7898126794269
52.69638	99.7871633506626
52.7382	99.786902760948
52.77831	99.7858386862804
52.81568	99.7887268889497
52.85465	99.7882708569493
52.89498	99.7881188462825
52.93452	99.7874022245676
52.97554	99.7863164340904
53.01699	99.7847746116128
53.05515	99.7756539716044
53.0961	99.7409955395728
53.13485	99.7293775814669
53.17445	99.7288346862283
53.21791	99.7373907151885
53.25535	99.7530912454886
53.2948	99.7805834603708
53.33496	99.7734172432214
53.37376	99.773200085126
53.4153	99.7963491380996
53.4537	99.8083362649677
53.49683	99.7983469925775
53.53562	99.7927877453344
53.57434	99.7932654931443
53.61778	99.7861861392331
53.65586	99.7813652295144
53.69798	99.7792370801791
53.73718	99.778672469131
53.7769	99.7758276980808
53.81675	99.7741121491268
53.85578	99.771679978458
53.89612	99.7767831937007
53.93608	99.7757625506522
53.97441	99.7724834634111
54.01456	99.7702467350281
54.0547	99.7664030367388
54.09552	99.7664030367388
54.1366	99.7653389620712
54.17508	99.7671413742633
54.21441	99.7641663083558
54.25562	99.7646223403563
54.29436	99.7672065216919
54.33404	99.7738515594123
54.3746	99.771679978458
54.41421	99.7712456622671
54.45414	99.7712456622671
54.4931	99.7732435167451
54.53436	99.771962283982
54.57305	99.7702467350281
54.61216	99.7700295769326
54.65184	99.769247807789
54.69376	99.7631022336882
54.7332	99.7612346740674
54.77127	99.7593671144467
54.80995	99.7581510291122
54.85061	99.7565223433965
54.89082	99.7574126915878
54.93171	99.7599968729235
54.9721	99.7619512957824
55.00995	99.7608655053052
55.04804	99.7646874877849
55.08934	99.7570000912064
55.1307	99.7583464713981
55.16636	99.7539164462512
55.20562	99.7543941940612
55.24715	99.7561314588247
55.28648	99.7578035761595
55.32756	99.7685963335027
55.36532	99.7668156371202
55.40498	99.7690523655032
55.445	99.7814520927526
55.48189	99.7802794390372
55.52465	99.7736561171264
55.56374	99.7738298436028
55.6001	99.7792805117982
55.64004	99.7837539685642
55.6799	99.7759797087476
55.72096	99.7698558504563
55.75992	99.7650783723567
55.79969	99.7639491502604
55.83829	99.756022879777
55.87676	99.7522443289164
55.91544	99.7444917849093
55.95738	99.7460553231964
55.99872	99.7517882969159
56.03994	99.7517014336778
56.0801	99.7513322649155
56.11739	99.7466633658637
56.15812	99.7481834725317
56.19436	99.7477925879599
56.23512	99.7421899090976
56.27511	99.7395188645238
56.3135	99.7429499624317
56.35225	99.7463159129109
56.3931	99.7472714085309
56.43076	99.7463810603396
56.47006	99.7476622931027
56.51118	99.7502899060574
56.54991	99.7510499593915
56.589	99.7524832028214
56.63049	99.7531781087268
56.67188	99.7574778390164
56.70832	99.7545896363471
56.74731	99.7532649719649
56.78707	99.755306258062
56.82812	99.7555234161575
56.8669	99.7629067914023
56.908	99.7686397651218
56.94656	99.7732435167451
56.98626	99.7675105430256
57.02376	99.7612781056865
57.06465	99.7572389651114
57.10414	99.7501378953906
57.14145	99.7444483532902
57.18316	99.7460553231964
57.2217	99.747358271769
57.2585	99.7535689932985
57.29986	99.7550456683475
57.34033	99.7594756934944
57.37887	99.765490972738
57.41895	99.7708982093144
57.45649	99.7609958001625
57.49346	99.7704638931235
57.5351	99.7733303799833
57.5753	99.7608655053052
57.6131	99.7581510291122
57.65246	99.7717668416961
57.69221	99.768205448931
57.7317	99.7610392317816
57.77068	99.7568263647301
57.81075	99.7513756965346
57.85064	99.7528740873931
57.89051	99.74731484015
57.93035	99.7446655113856
57.9678	99.7449695327192
58.009	99.7386719479516
58.04766	99.7391931273806
58.08578	99.7361963456636
58.12535	99.7341984911856
58.16309	99.7447523746238
58.20035	99.7414732873827
58.24043	99.7399097490956
58.27925	99.7410172553823
58.31719	99.7369346831881
58.3574	99.7352191342341
58.39528	99.7421464774786
58.43865	99.7356751662346
58.47511	99.7332647113752
58.51442	99.7382376317607
58.55414	99.7355883029964
58.59594	99.7340899121379
58.63532	99.7303765087059
58.67514	99.7310714146113
58.71342	99.7318531837549
58.75294	99.7513539807251
58.79314	99.7518100127255
58.8292	99.7574561232069
58.86944	99.7619730115919
58.908	99.7578252919691
58.94714	99.7595625567326
58.9888	99.7586070611127
59.025	99.7558491533006
59.06502	99.7419293193831
59.10361	99.736131198235
59.14239	99.7317228888976
59.18486	99.7232537231756
59.22201	99.7310714146113
59.26208	99.7371084096644
59.30126	99.7426676569076
59.33955	99.7430151098603
59.38166	99.7423202039549
59.41855	99.7517882969159
59.45834	99.7605180523525
59.49482	99.7542638992039
59.53447	99.7569132279683
59.57502	99.7491172523421
59.61472	99.7416252980495
59.65338	99.737412430998
59.69325	99.7404960759532
59.73377	99.7385416530943
59.77082	99.7265979578453
59.8085	99.7290301285142
59.84726	99.7301593506105
59.88718	99.7346328073765
59.92696	99.7381073369034
59.96626	99.7386285163325
60.00611	99.7454038489101
60.0436	99.7452301224338
60.0854	99.7377381681412
60.12297	99.7436231525275
60.1617	99.7433842786226
60.20272	99.7436231525275
60.2417	99.7470325346259
60.2832	99.7546113521566
60.32255	99.7529175190122
60.359	99.7501813270097
60.39965	99.7493561262471
60.43702	99.7503550534861
60.47556	99.7502247586288
60.51351	99.751310549106
60.55376	99.7482269041508
60.59016	99.7471411136736
60.63186	99.7503984851052
60.67245	99.7425590778599
60.71206	99.7352408500437
60.7498	99.729942192515
60.79048	99.7346762389955
60.82759	99.7365220828067
60.86901	99.740365781096
60.90657	99.7349585445196
60.94576	99.7374992942362
60.98803	99.7377381681412
61.02805	99.735371144901
61.06513	99.7358488927109
61.10435	99.737130125474
61.14425	99.7287261071806
61.18678	99.7254470199395
61.22463	99.7207346892685
61.26448	99.7194317406959
61.30198	99.715001715549
61.3399	99.715001715549
61.38094	99.714523967739
61.4194	99.7111797330693
61.45421	99.7114620385934
61.4949	99.7048821483016
61.53334	99.7000178069639
61.57314	99.6961523928651
61.61387	99.6986279951531
61.653	99.6994097642966
61.69016	99.700582418012
61.73113	99.6979548050572
61.7721	99.6996486382016
61.80856	99.698584563534
61.85066	99.6964998458178
61.88658	99.6929384530526
61.9245	99.6960220980078
61.96571	99.6981936789622
62.0039	99.6928950214335
62.04492	99.6931773269576
62.0832	99.6960220980078
62.12082	99.6948928759115
62.15968	99.690636577241
62.19986	99.6927864423858
62.2402	99.6890296073348
62.28176	99.6921783997186
62.32022	99.6954140553406
62.35943	99.695587781817
62.39854	99.6962826877223
62.43794	99.6987365742008
62.47757	99.709290457639
62.51753	99.7064456865888
62.5552	99.7146759784058
62.59698	99.7212558686976
62.63414	99.7206912576494
62.67518	99.7255121673681
62.71162	99.728704391371
62.75172	99.7243395136528
62.79059	99.6816462320899
62.83043	99.668030419506
62.86919	99.6761304164658
62.90655	99.6837743814252
62.94416	99.6842955608543
62.98638	99.69163550448
63.02792	99.7000829543925
63.06523	99.6988885848676
63.10324	99.7022762511564
63.14377	99.7154143159303
63.18237	99.7227976911752
63.22192	99.7227759753656
63.26287	99.7176510443133
63.30116	99.7169561384079
63.34142	99.7090950153531
63.37854	99.7034054732527
63.41832	99.6991274587726
63.45806	99.6974336256282
63.49643	99.6981719631526
63.53661	99.6985628477244
63.576	99.6969341620086
63.61625	99.6966518564846
63.6541	99.6910057460032
63.693	99.6896810816211
63.7331	99.6872054793331
63.77488	99.6822325589476
63.81264	99.6877483745717
63.8535	99.6882044065721
63.89293	99.6855767936173
63.93208	99.6862499837132
63.97118	99.6885301437153
64.00943	99.6923304103854
64.0488	99.687878669429
64.08907	99.6849687509501
64.1292	99.6869014579995
64.16748	99.6837743814252
64.20825	99.6899851029547
64.24456	99.6968038671514
64.284	99.7039918001103
64.32419	99.7051644538257
64.36389	99.6729164766534
64.40019	99.6456414198665
64.44019	99.6442950396748
64.4819	99.6500280133943
64.52312	99.6569770724483
64.56165	99.6636221101687
64.6008	99.6809078945654
64.6403	99.6926561475285
64.68179	99.682688590948
64.72126	99.6950014549593
64.76094	99.7169127067888
64.80011	99.7135250405
64.83941	99.7042306740153
64.87879	99.6999092279162
64.91742	99.6934162008626
64.95671	99.692873305624
64.99807	99.6870751844758
65.03671	99.687639795524
65.07624	99.6872489109522
65.11496	99.6792792088496
65.15556	99.6758481109418
65.19506	99.6757829635131
65.23352	99.6746971730359
65.2715	99.6722650023671
65.31016	99.6670532080766
65.35123	99.6698328316982
65.38938	99.6336542929984
65.42804	99.6118516202166
65.46792	99.6216237345112
65.50906	99.6330679661407
65.54915	99.6465534838674
65.58968	99.6585840423545
65.62997	99.6658371227421
65.67059	99.6735679509397
65.71035	99.6715700964617
65.74819	99.6771944911334
65.78822	99.6866842999041
65.82951	99.6620151402624
65.86712	99.6485079067263
65.90818	99.6519607204437
65.94802	99.6541105855886
65.9864	99.6579108522587
66.02424	99.6653376591226
66.06614	99.6728947608438
66.10356	99.6752617840841
66.14482	99.6760869848467
66.18287	99.6877700903812
66.22256	99.6957615082933
66.26222	99.6998006488684
66.30106	99.696347835151
66.34171	99.6933727692435
66.38171	99.6848601719024
66.4205	99.6795397985642
66.46	99.6751314892268
66.49804	99.6734376560824
66.53979	99.6719392652239
66.58069	99.6698762633172
66.61529	99.6694636629359
66.6586	99.6685298831255
66.69815	99.6649467745508
66.73738	99.6646210374077
66.77494	99.6693116522691
66.81608	99.668747041221
66.85593	99.6656633962658
66.89697	99.6637089734068
66.93666	99.6627317619774
66.97656	99.6654462381703
67.01716	99.6699196949363
67.05372	99.6713529383662
67.0949	99.6753052157032
67.13372	99.6695939577932
67.17535	99.6672486503625
67.214	99.6575199676869
67.2517	99.6636872575973
67.29436	99.6634918153114
67.33369	99.6707014640799
67.37278	99.6705711692226
67.40996	99.6714398016044
67.45144	99.6710923486517
67.4919	99.6689424835069
67.53216	99.6658371227421
67.57187	99.664273584455
67.61179	99.6582148735923
67.65268	99.6587577688309
67.69438	99.6576285467346
67.73118	99.6535894061595
67.77058	99.6522430259678
67.813	99.652373320825
67.84842	99.6531333741591
67.88982	99.65356769035
67.92895	99.6531985215877
67.96876	99.6501148766325
68.00876	99.6562170191143
68.0477	99.6588446320691
68.08801	99.6541974488267
68.12891	99.6575851151155
68.16587	99.6558695661616
68.20707	99.6526339105396
68.24762	99.651374393586
68.28668	99.6477478533923
68.32866	99.6472049581537
68.369	99.6478130008209
68.40936	99.6487684964408
68.44929	99.6504623295852
68.48978	99.6521561627296
68.52869	99.6518087097769
68.57094	99.6418411531964
68.61124	99.6383883394789
68.65049	99.6414719844341
68.69032	99.6395609931943
68.72898	99.6386489291935
68.77094	99.6394958457657
68.81184	99.6412982579578
68.85222	99.649376539108
68.892	99.6545449017794
68.93051	99.6545014701603
68.97082	99.6500497292039
69.0112	99.6452505352947
69.05288	99.6532853848259
69.0907	99.6603647387371
69.13154	99.6778242496102
69.17247	99.6783888606584
69.21328	99.6839481079015
69.25344	99.6726558869388
69.28906	99.6708317589372
69.32937	99.6763910061804
69.36997	99.6753486473223
69.41038	99.6803215677078
69.44836	99.678692881992
69.48842	99.6857722359032
69.5288	99.6862934153322
69.57072	99.6834269284725
69.61028	99.6859893939987
69.64986	99.6785843029443
69.69003	99.6600172857844
69.72989	99.6645341741695
69.76916	99.6660108492185
69.8082	99.6642084370263
69.85066	99.6807558838986
69.88813	99.665033637789
69.92826	99.6622322983579
69.96888	99.6528727844446
70.00814	99.6513961093956
70.04765	99.6627534777869
70.08957	99.6559347135902
70.12968	99.6703974427463
70.17219	99.6784105764679
70.21189	99.6722432865575
70.25082	99.6686167463637
70.29178	99.6607121916898
70.33487	99.6593658114981
70.37374	99.6531116583495
70.41514	99.6504406137757
70.45405	99.6431658175785
70.49444	99.6495502655844
70.53556	99.6411679631005
70.5748	99.6404730571951
70.61681	99.6475089794873
70.65753	99.639430698337
70.69561	99.6526339105396
70.73522	99.6693550838882
70.77447	99.6654462381703
70.81563	99.6550226495894
70.85809	99.6687687570305
70.89954	99.6698762633172
70.94174	99.6777373863721
70.98028	99.6859025307605
71.02212	99.6854247829505
71.0617	99.6815159372326
71.1033	99.6790620507542
71.14386	99.6736113825587
71.18234	99.6640998579786
71.22356	99.6539368591122
71.26294	99.6540454381599
71.305	99.6566079036861
71.34564	99.6607121916898
71.38422	99.660039001594
71.42597	99.6651205010272
71.46553	99.6608859181662
71.50842	99.6580628629255
71.54662	99.653849995874
71.58911	99.6586709055927
71.63068	99.6368682328109
71.67099	99.6479867272972
71.7097	99.6398215829088
71.75171	99.6476392743445
71.79022	99.6539802907313
71.82874	99.6640564263596
71.86929	99.6686601779828
71.90893	99.6644907425504
71.94959	99.6539368591122
71.99	99.6485513383454
72.03134	99.6397998670993
72.0713	99.64737868463
72.11284	99.6536328377786
72.1518	99.6503103189184
72.19148	99.6444253345321
72.23181	99.6414285528151
72.27429	99.633198260998
72.3167	99.6388226556698
72.35376	99.6370853909063
72.39661	99.6377802968117
72.4373	99.6452071036756
72.47837	99.6452939669138
72.51887	99.6379974549071
72.55875	99.6345012095706
72.59988	99.6347400834756
72.64068	99.6271829817544
72.68262	99.6270309710876
72.72271	99.6266618023254
72.76228	99.6293545627088
72.80313	99.6282253406125
72.84531	99.6271395501353
72.88653	99.6289202465179
72.92595	99.6301363318523
72.9684	99.6286379409938
73.00624	99.6277693086121
73.04595	99.6276172979453
73.08764	99.6227095249884
73.12872	99.622253492988
73.16778	99.6202122068909
73.2069	99.62025563851
73.24912	99.6246205162282
73.2918	99.6240559051801
73.3346	99.6227095249884
73.37472	99.6277910244216
73.41455	99.623252420227
73.45563	99.6193218586996
73.49505	99.6195824484141
73.53968	99.6228398198457
73.57663	99.6221449139403
73.61725	99.6234044308938
73.65806	99.620016764605
73.69858	99.5815797817127
73.73696	99.5661832727463
73.77784	99.5721551203708
73.81944	99.5858143645737
73.85884	99.5934800453426
73.9014	99.6069438472597
73.94244	99.6273132766117
73.98368	99.6599304225462
74.02754	99.6639912789309
74.06556	99.6567164827338
74.1068	99.6494199707271
74.14768	99.643144101769
74.18765	99.641385121196
74.22939	99.6314827120441
74.26796	99.6274435714689
74.30994	99.624729095276
74.35015	99.6287030884225
74.3908	99.6248593901332
74.43258	99.6249679691809
74.4733	99.6248376743237
74.51446	99.6254240011814
74.55492	99.6215368712731
74.59321	99.6249245375619
74.63538	99.6203859333672
74.67488	99.6171285619357
74.71734	99.6186269527942
74.75965	99.619017837366
74.80006	99.6207985337486
74.84001	99.6181492049842
74.88106	99.6199516171764
74.92045	99.6203425017481
74.96362	99.6184749421274
75.00451	99.6149135493622
75.04566	99.6157170343154
75.08947	99.6166942457448
75.12901	99.618018910127
75.16907	99.6181057733652
75.2128	99.617019982888
75.25247	99.6154998762199
75.29472	99.6141534960282
75.33679	99.6179754785079
75.3761	99.6189526899373
75.41719	99.613306579456
75.45972	99.6120253466929
75.50066	99.6148049703145
75.5404	99.6180840575556
75.5812	99.6171068461261
75.62206	99.6113738724066
75.6623	99.6117213253593
75.7028	99.6106355348821
75.7446	99.6080079219274
75.78499	99.6064660994497
75.82852	99.6079862061178
75.86755	99.6087245436423
75.90918	99.6072478685933
75.95039	99.6092022914522
75.98925	99.6154564446008
76.03439	99.6113304407875
76.0723	99.6099406289767
76.11469	99.6129374106938
76.15749	99.611829904407
76.19705	99.6252068430859
76.23863	99.6315261436631
76.281	99.6337411562366
76.32082	99.6335239981412
76.36257	99.6298757421378
76.403	99.6208636811772
76.4457	99.6169982670784
76.48538	99.6183229314606
76.5285	99.6129808423129
76.56995	99.6103315135485
76.6095	99.6098537657385
76.65272	99.6066398259261
76.69369	99.6066832575452
76.7333	99.6058146251634
76.77734	99.6008634205875
76.81726	99.6041642236381
76.85869	99.6059014884016
76.90081	99.6110264194539
76.9427	99.6093325863095
76.98179	99.6100492080244
77.02589	99.611547598883
77.06714	99.6112218617398
77.10737	99.6132414320274
77.14944	99.6099406289767
77.18955	99.6067701207834
77.23013	99.6054671722107
77.27055	99.6104183767867
77.31347	99.6098537657385
77.35486	99.6077690480224
77.39663	99.6073781634506
77.43658	99.6100492080244
77.47988	99.6082902274514
77.51947	99.6074215950697
77.56172	99.607356447641
77.6045	99.6058580567825
77.6439	99.6095063127859
77.68506	99.6074650266888
77.72468	99.6128505474556
77.76887	99.6146746754572
77.80884	99.6189744057469
77.85056	99.6203207859386
77.89143	99.6215368712731
77.93225	99.6228832514648
77.97366	99.6347835150947
78.01816	99.635912737191
78.0593	99.6275521505166
78.10093	99.6163685086017
78.14194	99.6121122099311
78.18389	99.6112870091684
78.22359	99.6152392865054
78.26304	99.6216454503208
78.30334	99.6199950487955
78.34571	99.6144792331714
78.3864	99.6150872758386
78.42845	99.6140232011709
78.47132	99.6093108705
78.513	99.6040122129713
78.55512	99.6060100674493
78.59585	99.6079427744987
78.63742	99.610592103263
78.67846	99.6088548384996
78.71802	99.6077473322128
78.76064	99.6113304407875
78.80176	99.6118516202166
78.84668	99.6107658297394
78.88458	99.6080513535464
78.92657	99.6053368773535
78.9704	99.6022966640174
79.0132	99.5999730723962
79.05311	99.6045768240195
79.0961	99.6024921063033
79.1363	99.6000599356344
79.18218	99.6012108735402
79.21924	99.5997776301103
79.26168	99.6000816514439
79.30405	99.6032521596373
79.34444	99.6050328560199
79.3883	99.6078776270701
79.42825	99.6042076552572
79.47047	99.6043813817336
79.51179	99.6052717299249
79.55278	99.606596394307
79.59546	99.6082902274514
79.63432	99.6034693177327
79.67648	99.6003422411584
79.71751	99.6040990762095
79.7579	99.6088982701186
79.80136	99.6100492080244
79.84295	99.6120470625025
79.88316	99.6189309741278
79.92639	99.6240559051801
79.96626	99.6246639478473
80.00726	99.6328508080453
80.0518	99.6282687722316
80.0926	99.6204293649863
80.13392	99.6182143524129
80.1735	99.6136540324087
80.21481	99.6092457230713
80.2586	99.6087028278327
80.30132	99.6050328560199
80.3402	99.5997776301103
80.38181	99.5977797756323
80.42382	99.5982140918232
80.4653	99.6005159676348
80.50811	99.604120792019
80.54929	99.6007331257302
80.59111	99.6023835272556
80.63429	99.6020143584933
80.67685	99.6017537687788
80.71887	99.5989958609667
80.75968	99.5995604720149
80.80018	99.6018623478265
80.8411	99.6077690480224
80.88482	99.6163250769826
80.92484	99.6208853969867
80.96836	99.6312872697582
81.01222	99.6280950457552
81.04934	99.6330028187121
81.09353	99.6338280194748
81.13326	99.6327856606167
81.17694	99.6290939729943
81.2201	99.6240559051801
81.26141	99.6195607326046
81.3006	99.6131111371701
81.34239	99.6051631508771
81.38657	99.5997341984912
81.4269	99.6071610053551
81.46863	99.6016669055406
81.51028	99.6000816514439
81.54994	99.598127228585
81.59235	99.5955647630588
81.63364	99.5947612781057
81.67738	99.5974757542987
81.71745	99.5953041733443
81.7605	99.5964333954406
81.80345	99.5961728057261
81.84405	99.6031652963991
81.88588	99.6040339287809
81.92669	99.6085508171659
81.96906	99.6052934457344
82.01189	99.5993215981099
82.05321	99.5974540384891
82.0939	99.5909175798165
82.1372	99.5890500201957
82.17894	99.5958687843925
82.2216	99.6010805786829
82.26361	99.6036430442091
82.30475	99.60312186478
82.34884	99.6058146251634
82.38845	99.6032521596373
82.4284	99.5962162373451
82.46981	99.5961510899165
82.51226	99.5944572567721
82.55594	99.5976711965846
82.59678	99.605597467068
82.6379	99.5979100704895
82.68116	99.5983878182995
82.72148	99.6017754845883
82.76406	99.5989958609667
82.80576	99.5962596689642
82.84835	99.6005811150634
82.89035	99.6076821847842
82.93382	99.60359961259
82.97712	99.6069004156406
83.01809	99.6121122099311
83.0603	99.6080296377369
83.1032	99.6107223981203
83.14399	99.6045768240195
83.18589	99.6013411683974
83.22852	99.597649480775
83.27	99.5939577931526
83.31148	99.5679639691288
83.35131	99.5323283256677
83.39345	99.5335226951926
83.43388	99.5437291256781
83.4779	99.5529583447342
83.52004	99.5616229527421
83.56286	99.5723505626567
83.6038	99.5845331318107
83.64972	99.6150004126004
83.69069	99.6244033581328
83.73189	99.6387792240507
83.77349	99.6387357924316
83.815	99.6310918274723
83.85431	99.6229918305125
83.89812	99.6133717268846
83.94061	99.620537944034
83.98111	99.6072913002124
84.02606	99.6030350015419
84.06602	99.6045116765908
84.10761	99.5947395622962
84.14897	99.5955213314397
84.19092	99.5950652994393
84.2313	99.5873561870513
84.27606	99.5881379561949
84.31525	99.5833604780953
84.35992	99.5840119523816
84.40032	99.5833170464762
84.44399	99.5856189222878
84.48551	99.5926114129609
84.52611	99.5907872849592
84.56939	99.5956733421066
84.61231	99.5912216011501
84.65197	99.6032087280182
84.69494	99.5933931821045
84.73734	99.5973888910605
84.78019	99.5997341984912
84.82071	99.5995604720149
84.86314	99.5967157009647
84.90718	99.593414897914
84.94679	99.5900055158156
84.98993	99.5882248194331
85.03039	99.5836210678098
85.07226	99.5820575295227
85.11531	99.5847502899061
85.15774	99.5891368834339
85.20053	99.584706858287
85.24106	99.588463693338
85.28445	99.5878122190517
85.32828	99.5840336681911
85.36859	99.5781052521857
85.4103	99.5803854121878
85.45186	99.5830130251426
85.49472	99.5815797817127
85.53499	99.5789304529484
85.57895	99.5773234830422
85.62141	99.5820358137131
85.66406	99.5788870213293
85.70594	99.577757799233
85.74728	99.5756296498977
85.78834	99.5790173161866
85.82769	99.5775840727567
85.86868	99.5776057885662
85.91205	99.576997745899
85.95334	99.578995600377
85.99746	99.5786047158052
86.03821	99.5754342076118
86.08032	99.5744135645633
86.12387	99.5718076674181
86.16691	99.5734580689434
86.20762	99.5742181222774
86.25069	99.5763245558031
86.29272	99.5771931881849
86.33541	99.5740226799915
86.37791	99.5754993550405
86.41962	99.5769543142799
86.46101	99.5729368895143
86.50301	99.5687457382724
86.54461	99.5683331378911
86.58601	99.5686805908438
86.62645	99.5700704026546
86.67094	99.5748261649446
86.71061	99.5681594114147
86.75508	99.5659226830317
86.79762	99.568767454082
86.83882	99.5695057916064
86.8816	99.5692234860824
86.92359	99.5674645055093
86.96563	99.5690280437965
87.0072	99.5708738876077
87.05009	99.5707218769409
87.09199	99.5678553900811
87.13491	99.566291851794
87.1752	99.5695057916064
87.21675	99.5642071340778
87.26179	99.5665090098894
87.30074	99.5675948003666
87.34392	99.563816249506
87.38755	99.5643157131255
87.42824	99.5628607538861
87.4687	99.5658358197935
87.51008	99.5682028430338
87.55749	99.5678553900811
87.59769	99.5684634327483
87.64219	99.5721551203708
87.68241	99.5711996247508
87.72468	99.5674645055093
87.76575	99.5718076674181
87.80869	99.5726762997998
87.85205	99.5758902396123
87.89674	99.5711996247508
87.93628	99.5713516354176
87.97876	99.5666393047467
88.01919	99.5632950700769
88.06226	99.5685937276056
88.10556	99.5658358197935
88.14599	99.5669216102708
88.18988	99.567051905128
88.22978	99.5679422533193
88.27332	99.5642505656969
88.31578	99.5583004338819
88.35849	99.5561940003562
88.40102	99.5598639721691
88.44215	99.5622309954093
88.48441	99.5599508354072
88.5242	99.5620789847425
88.56759	99.5627521748384
88.61016	99.5647283135068
88.65226	99.5692669177015
88.69468	99.5659443988413
88.73641	99.5643591447446
88.7809	99.5682028430338
88.82035	99.5689411805583
88.86258	99.5703309923691
88.90519	99.5663787150321
88.94785	99.5701138342737
88.989	99.5670736209375
89.02897	99.5683331378911
89.07137	99.5703092765596
89.11449	99.569766381321
89.15875	99.5664221466512
89.19816	99.5637293862678
89.24151	99.5647283135068
89.28313	99.5657055249363
89.32611	99.55886504493
89.37035	99.5589953397873
89.41189	99.5620355531234
89.45476	99.5662701359844
89.49672	99.5665958731276
89.53742	99.5654449352218
89.58186	99.5617315317898
89.62176	99.5672473474139
89.66431	99.5662701359844
89.70528	99.5645111554114
89.74819	99.5656186616981
89.79022	99.5659009672222
89.83386	99.5669433260803
89.87509	99.5593862243591
89.91534	99.5558031157844
89.96046	99.5566066007375
90.00301	99.5592342136923
90.04574	99.5589953397873
90.08709	99.5628390380765
90.1286	99.5665090098894
90.17066	99.5639248285537
90.21228	99.5608411835985
90.25478	99.5632516384579
90.29672	99.5626870274097
90.34008	99.5576706754051
90.38476	99.5587781816919
90.42564	99.5594513717877
90.46541	99.5609063310271
90.50989	99.5587781816919
90.55034	99.5560419896893
90.5912	99.559103918835
90.63612	99.5577358228338
90.67701	99.553110355401
90.71835	99.5516119645424
90.76382	99.5556076734985
90.80275	99.5588433291205
90.84518	99.5589736239777
90.88749	99.5591256346446
90.9311	99.5580615599769
90.97438	99.558104991596
91.01181	99.5561288529275
91.05574	99.5559334106416
91.09738	99.5580615599769
91.14047	99.5563894426421
91.18436	99.555629389308
91.22725	99.5611669207417
91.26801	99.5604068674076
91.30994	99.563099627791
91.35332	99.5612972155989
91.39657	99.5576489595956
91.43866	99.5549561992122
91.48009	99.5507433321607
91.51849	99.5517856910188
91.56184	99.5547824727358
91.60547	99.5567803272138
91.64844	99.5587781816919
91.69092	99.5565631691184
91.73179	99.5586478868346
91.77632	99.5567368955948
91.81766	99.5568237588329
91.86004	99.5606457413126
91.90048	99.5615143736944
91.9465	99.562817322267
91.98641	99.5594296559782
92.02655	99.558343865501
92.06952	99.5551299256885
92.11155	99.5509604902561
92.15668	99.5480505717773
92.19668	99.5486151828254
92.23786	99.54792027692
92.28215	99.5453360955843
92.32399	99.5450320742507
92.36494	99.54792027692
92.40741	99.5527846182578
92.44793	99.5517205435902
92.49281	99.5514599538757
92.53528	99.5542612933068
92.57611	99.5514382380661
92.62058	99.5516119645424
92.66131	99.5546087462595
92.70566	99.5553036521649
92.74647	99.5567803272138
92.78866	99.5568020430234
92.83244	99.5555425260699
92.87142	99.5526760392101
92.91626	99.5472253710146
92.95625	99.5407974913897
92.99942	99.5414055340569
93.041	99.5441851576785
93.08503	99.5502438685412
93.1268	99.5458789908229
93.16912	99.5445108948217
93.21038	99.54839802473
93.2511	99.552632607591
93.2953	99.5502873001603
93.33546	99.5486586144445
93.37788	99.5505696056844
93.41945	99.5522200072097
93.46371	99.5470082129192
93.50574	99.5567368955948
93.54986	99.5642722815064
93.59109	99.5710693298936
93.63079	99.5304173344278
93.67234	99.5144344986037
93.71542	99.5164757847008
93.75853	99.519081681846
93.8	99.5242066128984
93.83925	99.5333272529067
93.8832	99.5460961489184
93.92816	99.5545653146404
93.96874	99.5454881062511
94.01101	99.55410928264
94.05459	99.5818403714272
94.09628	99.5808197283787
94.13856	99.575477639231
94.18222	99.5733060582766
94.22469	99.5644894396018
94.26665	99.5617098159803
94.30788	99.558821613311
94.34828	99.5523503020669
94.39059	99.5523068704479
94.43345	99.5483111614918
94.47619	99.5433382411063
94.51834	99.5510256376848
94.55941	99.5516988277806
94.60316	99.5524371653051
94.64522	99.5505696056844
94.68768	99.5545218830213
94.73019	99.5530017763532
94.77359	99.5531537870201
94.81525	99.5602982883599
94.8568	99.5689194647488
94.89886	99.5617749634089
94.93972	99.5628607538861
94.98358	99.5632516384579
95.02694	99.5692017702728
95.06772	99.5740226799915
95.11101	99.5835342045716
95.15366	99.5925245497227
95.19671	99.5815797817127
95.23981	99.5711779089413
95.28222	99.5631647752197
95.3235	99.5587998975014
95.36539	99.5559985580703
95.40731	99.5522200072097
95.45032	99.5498312681599
95.49161	99.5521548597811
95.5322	99.5525240285433
95.57755	99.5517205435902
95.61895	99.5529800605437
95.66109	99.559103918835
95.70416	99.5607977519794
95.74519	99.5663352834131
95.78726	99.5657706723649
95.82946	99.561818395028
95.87121	99.5737186586579
95.91374	99.5752170495164
95.95629	99.576758871994
96.00018	99.574999891421
96.04299	99.574761017516
96.08306	99.5659443988413
96.12634	99.5733277740861
96.16626	99.5594730875973
96.20753	99.5601679935027
96.24978	99.5706350137027
96.29214	99.5728934578952
96.33434	99.5686154434151
96.37836	99.5569757694998
96.42003	99.5576923912147
96.46201	99.553870408735
96.5066	99.5487889093018
96.54666	99.543403388535
96.58701	99.5437942731067
96.63094	99.5480940033964
96.67406	99.5487889093018
96.71671	99.5503307317794
96.75906	99.545401243013
96.80043	99.5456184011084
96.84269	99.5450320742507
96.88481	99.5356291287183
96.92724	99.5318071462386
96.97019	99.5475293923482
97.01069	99.5447063371076
97.05438	99.5523068704479
97.09556	99.5520897123524
97.13736	99.5460092856802
97.17944	99.5485283195872
97.22168	99.5500484262553
97.26389	99.5478334136819
97.30649	99.5562591477848
97.34789	99.5506564689225
97.39103	99.5514816696852
97.43172	99.5554773786412
97.47501	99.5522200072097
97.51778	99.5532623660678
97.55808	99.5503090159698
97.60106	99.560102846074
97.64137	99.5579746967387
97.68441	99.5517856910188
97.72694	99.5596468140736
97.76944	99.5532189344487
97.81305	99.5526543234006
97.85262	99.5506564689225
97.89591	99.5497009733026
97.93946	99.5549561992122
97.98132	99.559625098264
98.02399	99.5616446685516
98.06582	99.5701572658927
98.10788	99.568289706272
98.15109	99.5616446685516
98.19408	99.5559985580703
98.23525	99.5547607569263
98.27958	99.5530452079723
98.31908	99.5497444049217
98.35864	99.5450103584412
98.40294	99.5480940033964
98.44472	99.5428170616773
98.48788	99.550157005303
98.52859	99.5510473534943
98.57179	99.5511342167325
98.61344	99.5527411866387
98.65609	99.5483328773013
98.69637	99.5417964186287
98.73788	99.5412752391997
98.78197	99.5433165252968
98.82391	99.5444674632026
98.86524	99.5420135767242
98.91075	99.5414706814856
98.95134	99.5363674662428
98.99288	99.5350210860511
99.03657	99.533978727193
99.07755	99.5328929367158
99.11856	99.5324151889059
99.16219	99.5320460201436
99.2047	99.5323283256677
99.24376	99.515607152319
99.28662	99.48796292677
99.32803	99.4823819637173
99.37066	99.4848141343862
99.41366	99.4916763302019
99.45658	99.4977133252551
99.50043	99.5105908003145
99.5405	99.5232511172784
99.58392	99.5430993672013
99.62668	99.5679422533193
99.66694	99.572763163038
99.7092	99.5735015005625
99.75131	99.5705915820836
99.79395	99.5723722784662
99.83611	99.5659009672222
99.87656	99.5596468140736
99.91961	99.5682245588434
99.96249	99.5635990914106
100.0061	99.5642505656969
100.0467	99.5612537839799
100.0883	99.5553036521649
100.1321	99.5523503020669
100.1734	99.5466607599665
100.215	99.5428387774868
100.2582	99.5270730997581
100.3003	99.5256398563282
100.3435	99.5287886487121
100.3858	99.5397117009125
100.4289	99.5411232285329
100.4688	99.5395379744362
100.5113	99.5339352955739
100.5544	99.5373012460532
100.5959	99.5397551325316
100.6402	99.5390385108167
100.6791	99.5327626418586
100.7234	99.533457547764
100.7634	99.5274205527108
100.8058	99.5281588902353
100.8487	99.5285280589975
100.8892	99.529744144332
100.9333	99.5351296650988
100.9738	99.5312859668096
101.0166	99.5363674662428
101.0598	99.5383870365304
101.0982	99.5334141161449
101.1422	99.5306779241424
101.1853	99.528028595378
101.2278	99.529983018237
101.2706	99.5301567447133
101.3129	99.5290709542361
101.353	99.5275291317585
101.3944	99.5249449504228
101.4367	99.5235117069929
101.4789	99.5242066128984
101.5238	99.5272468262345
101.565	99.5276377108062
101.607	99.5253792666137
101.6478	99.5328060734776
101.69	99.5276159949967
101.7323	99.528506343188
101.7752	99.5294618388079
101.8154	99.5291578174743
101.858	99.5291143858552
101.8998	99.5289406593789
101.942	99.5312859668096
101.9854	99.5281806060448
102.0253	99.5300264498561
102.0684	99.5331318106208
102.1093	99.5363674662428
102.1526	99.5340873062407
102.1946	99.5294184071888
102.2396	99.5237288650884
102.2807	99.5241197496602
102.3208	99.5219481687058
102.3631	99.5167146586058
102.4056	99.5223824848967
102.4478	99.5197765877514
102.4901	99.5202109039423
102.5298	99.5193639873701
102.574	99.5179958913689
102.6136	99.5229036643257
102.6577	99.5261393199477
102.6992	99.5258352986141
102.7418	99.5259655934714
102.7835	99.5297658601415
102.8235	99.5285497748071
102.8658	99.5255747088996
102.9101	99.5202109039423
102.9519	99.5247060765178
102.9938	99.5233596963262
103.0338	99.5208406624191
103.0779	99.5174747119398
103.1195	99.5222087584203
103.1604	99.5179090281307
103.2054	99.5207103675618
103.2453	99.5189948186079
103.2874	99.5195811454656
103.3302	99.5177787332734
103.372	99.5181913336548
103.4157	99.5120023279348
103.4568	99.5148253831755
103.5013	99.5183650601311
103.5448	99.5203846304187
103.5856	99.5186907972743
103.6266	99.5181261862261
103.6695	99.5176050067971
103.7122	99.5158243104145
103.7508	99.5141739088892
103.7943	99.5163889214626
103.8367	99.517800449083
103.8788	99.5182999127025
103.9206	99.5182130494643
103.9631	99.518039322988
104.005	99.5142390563178
104.0475	99.5128275286975
104.0895	99.5151511203186
104.1331	99.5159111736527
104.1759	99.5168666692726
104.2152	99.5179524597498
104.258	99.5184736391788
104.2995	99.5216007157531
104.3406	99.5261176041382
104.3834	99.5295704178556
104.425	99.5257267195664
104.4685	99.5225779271826
104.5106	99.5210143888954
104.5526	99.5213835576577
104.5949	99.5227733694685
104.637	99.5158677420336
104.6763	99.5198417351801
104.7206	99.5224693481349
104.7619	99.5206235043236
104.8052	99.5200806090851
104.8488	99.5204714936568
104.8901	99.5191902608938
104.9331	99.5203846304187
104.9765	99.5168883850821
105.0146	99.5149991096518
105.0579	99.5177787332734
105.0985	99.5155202890809
105.142	99.5154334258427
105.1844	99.5126538022211
105.2263	99.5163454898435
105.2697	99.514087045651
105.3121	99.5147168041278
105.3506	99.5193639873701
105.3942	99.5212966944195
105.4359	99.5224693481349
105.4784	99.518560502417
105.5224	99.5163889214626
105.5636	99.5166060795581
105.6063	99.5152596993664
105.6478	99.5152814151759
105.6907	99.5152379835568
105.7331	99.5182999127025
105.7754	99.5208406624191
105.8167	99.5169969641298
105.8582	99.513848171746
105.8999	99.5151511203186
105.9432	99.5182130494643
105.9838	99.5149122464136
106.0268	99.5163889214626
106.0671	99.5143042037464
106.1123	99.5101130525045
106.1512	99.5064430806916
106.194	99.509613588885
106.2355	99.5102216315522
106.2787	99.5092661359323
106.3191	99.5103953580286
106.36	99.5072031340257
106.4021	99.5096787363136
106.4454	99.508614661646
106.4852	99.5099393260282
106.5277	99.5088752513605
106.5682	99.5083106403124
106.6111	99.508614661646
106.6531	99.5077460292643
106.6942	99.5109816848863
106.7363	99.5140001824128
106.7766	99.5108731058385
106.821	99.5040543416418
106.8627	99.5055093008813
106.9061	99.5114377168867
106.9469	99.5130012551738
106.9882	99.513088118412
107.0307	99.5076591660261
107.0741	99.5105690845049
107.1171	99.5124366441257
107.1568	99.5126538022211
107.2012	99.5152596993664
107.243	99.519559429656
107.2841	99.50985246279
107.3274	99.5193422715606
107.3689	99.5103953580286
107.4111	99.5152379835568
107.4509	99.5140218982224
107.4927	99.4921540780119
107.5337	99.4765621267595
107.577	99.4938261953468
107.6196	99.5007101069721
107.6616	99.5069208285016
107.7045	99.5195811454656
107.7474	99.5306344925233
107.7872	99.5295704178556
107.8312	99.5419701451051
107.8742	99.5532189344487
107.915	99.54268676682
107.9586	99.5371275195768
107.999	99.5305910609042
108.041	99.5246843607083
108.0824	99.5181261862261
108.1268	99.5136527294601
108.1664	99.512089191173
108.2082	99.5123714966971
108.2518	99.5149556780327
108.2942	99.4987122524941
108.3374	99.5077460292643
108.3786	99.509092409456
108.4207	99.5080066189788
108.4627	99.5087883881224
108.5037	99.4991031370659
108.5452	99.4978436201123
108.588	99.5152379835568
108.6288	99.5123932125066
108.6721	99.5122194860302
108.7155	99.5238157283266
108.7552	99.5198634509896
108.7961	99.5199503142278
108.838	99.5157808787954
108.8791	99.5137830243174
108.9238	99.5142173405083
108.9672	99.5170403957489
109.0091	99.5159111736527
109.0495	99.5191468292747
109.0881	99.5052921427858
109.1298	99.5201674723232
109.1725	99.5218178738485
109.2157	99.521036104705
109.2592	99.5158025946049
109.2989	99.512849244507
109.3398	99.5120674753634
109.3822	99.5127840970784
109.4255	99.5133052765074
109.4666	99.5129361077452
109.5078	99.5105690845049
109.5525	99.5081151980265
109.593	99.5083540719315
109.636	99.5086580932651
109.6777	99.5126972338402
109.7196	99.5123497808875
109.7626	99.4917849092497
109.805	99.5113508536485
109.8442	99.5123497808875
109.8872	99.5184953549884
109.9287	99.5270079523295
109.9719	99.5296355652843
110.0111	99.5290709542361
110.0555	99.522035031944
110.0994	99.5234031279452
110.1403	99.5187559447029
110.1821	99.5178873123212
110.2227	99.5154768574618
110.2644	99.5095267256468
110.3078	99.511372569458
110.347	99.513326992317
110.3911	99.5112639904103
110.4332	99.529027522617
110.4731	99.5301350289038
110.5169	99.5293749755698
110.5596	99.5282891850925
110.5998	99.520037177466
110.645	99.5127623812688
110.6845	99.508093482217
110.7276	99.5146733725087
110.7689	99.5235985702311
110.8132	99.5071814182161
110.8544	99.5050967004999
110.8951	99.5051835637381
110.9371	99.5043583629754
110.9764	99.5099610418377
111.018	99.5108731058385
111.0605	99.5315899881432
111.1007	99.5309385138569
111.1445	99.5353033915752
111.1862	99.533262105478
111.2294	99.5263781938527
111.2701	99.5166495111771
111.3129	99.516844953463
111.3531	99.5100044734568
111.3965	99.5103953580286
111.4362	99.5079197557406
111.4801	99.5084843667887
111.5207	99.5120023279348
111.5637	99.5079631873597
111.6042	99.5034897305937
111.6481	99.5047926791663
111.6887	99.5016004551634
111.7324	99.500384369829
111.7716	99.4978653359219
111.8135	99.4958891972534
111.8551	99.4967143980161
111.8993	99.4959326288725
111.9382	99.4969315561115
111.9816	99.4874634631505
112.022	99.4903299500102
112.0663	99.489960781248
112.1069	99.4959760604916
112.1498	99.4965406715397
112.1914	99.5015787393538
112.2324	99.5044235104041
112.2757	99.4940433534422
112.3157	99.5005363804958
112.3583	99.5049664056427
112.403	99.5105690845049
112.4429	99.5083540719315
112.4855	99.511611443363
112.5281	99.510851390029
112.5689	99.5096353046946
112.6104	99.5103519264095
112.6536	99.5074637237402
112.6934	99.5017524658302
112.7369	99.4963235134443
112.7786	99.4936307530609
112.8182	99.4963669450634
112.861	99.4930878578223
112.9039	99.4943908063949
112.9458	99.4994505900186
112.9867	99.4985819576368
113.0294	99.5013181496393
113.0723	99.4967361138256
113.1134	99.5024473717356
113.1546	99.4992334319231
113.1954	99.4972790090642
113.2355	99.4974744513501
113.2797	99.4966492505875
113.3225	99.4946296802999
113.3635	99.4944125222044
113.4046	99.4970618509688
113.4467	99.4947816909667
113.4886	99.4936524688704
113.5302	99.4911768665824
113.5737	99.4922843728692
113.6139	99.4946296802999
113.658	99.4959760604916
113.6989	99.492675257441
113.74	99.4901562235339
113.7826	99.4900259286766
113.826	99.4889401381995
113.8652	99.4896350441048
113.9064	99.4833374593372
113.9481	99.4829682905749
113.9899	99.4895264650571
114.0317	99.4825774060032
114.0739	99.4855090402915
114.1124	99.4865079675305
114.157	99.4845535446716
114.2004	99.4828162799081
114.241	99.4835111858135
114.2839	99.4868119888642
114.3254	99.478255959904
114.3647	99.4380599964386
114.4066	99.4244658996643
114.451	99.4454216558739
114.4913	99.457647656647
114.5329	99.4730441656135
114.5761	99.4868554204833
114.616	99.5007101069721
114.6596	99.5125669389829
114.7021	99.5165192163199
114.7455	99.5203411987996
114.7869	99.5286149222357
114.8288	99.5354771180515
114.869	99.5351730967179
114.9123	99.5278765847112
114.9549	99.5205366410855
114.9949	99.5189731027983
115.0364	99.5125235073639
115.0783	99.505900185453
115.1189	99.5087015248842
115.1627	99.505900185453
115.2046	99.5140653298415
115.2458	99.5088318197414
115.2852	99.5069208285016
115.3291	99.5030988460219
115.3702	99.5008186860198
115.4136	99.4945862486808
115.4522	99.4935656056322
115.4958	99.4905471081057
115.5371	99.4929792787746
115.5786	99.4912202982015
115.6201	99.4891138646758
115.6613	99.4873983157218
115.7043	99.4911334349634
115.7446	99.4898087705812
115.7869	99.4885926852467
115.8292	99.483771775528
115.8694	99.4858564932442
115.9117	99.485965072292
115.954	99.4863125252447
115.9958	99.4856827667679
116.0402	99.4846404079098
116.0805	99.4824253953363
116.1224	99.4821648056218
116.1631	99.4780822334276
116.2072	99.4791245922857
116.2479	99.4796023400957
116.2914	99.4800366562865
116.3337	99.4821430898123
116.3739	99.4827945640986
116.4172	99.4833374593372
116.4576	99.483771775528
116.5	99.4821648056218
116.5419	99.4812961732401
116.5822	99.4800583720961
116.6244	99.4743905458052
116.6643	99.4769964429504
116.7102	99.4786902760948
116.7482	99.4814264680973
116.7911	99.4835111858135
116.8344	99.4849444292434
116.8758	99.4850312924816
116.9184	99.4799715088579
116.9612	99.4817304894309
117.0032	99.480774993811
117.0434	99.4819476475264
117.084	99.4813830364782
117.1264	99.480253814382
117.1691	99.4816653420023
117.2104	99.477300464284
117.2516	99.4777130646654
117.2925	99.4802755301915
117.3356	99.4774090433317
117.3788	99.4797109191434
117.4196	99.4761060947591
117.461	99.4772787484745
117.5024	99.4741951035193
117.5456	99.4742168193288
117.5875	99.4770615903791
117.6286	99.4785599812376
117.6715	99.4772136010459
117.7139	99.4761712421878
117.7554	99.4772570326649
117.7962	99.4762581054259
117.8381	99.4794937610479
117.8807	99.4795589084766
117.9237	99.4809052886683
117.9652	99.4814047522878
118.0047	99.480253814382
118.0468	99.4808401412396
118.0906	99.4748682936152
118.1304	99.4725664178035
118.1737	99.474781430377
118.2152	99.4779519385703
118.2561	99.4761278105687
118.2994	99.478777139333
118.3408	99.4812744574305
118.3834	99.4782125282849
118.4235	99.4778650753322
118.4664	99.4752591781869
118.5054	99.4727618600894
118.5483	99.4698519416106
118.5906	99.4735219134234
118.6303	99.4739562296143
118.6746	99.473304755328
118.7159	99.4727184284703
118.757	99.4784731179994
118.8007	99.4872028734359
118.8385	99.4940867850613
118.8808	99.4949771332526
118.9224	99.500905549258
118.9663	99.5067471020253
119.0083	99.5139133191747
119.0491	99.513326992317
119.0911	99.5131098342215
119.131	99.5247277923274
119.1742	99.5265953519482
119.2173	99.5176918700353
119.2596	99.5071162707875
119.3018	99.5020782029734
119.3431	99.4940216376327
119.3838	99.4916328985828
119.4251	99.4852918821961
119.4641	99.4837066280994
119.5085	99.4839889336235
119.5502	99.4805578357156
119.5925	99.4775827698081
119.6333	99.4762146738069
119.6746	99.4856393351488
119.7141	99.4863559568637
119.7591	99.4871594418169
119.7993	99.4913288772492
119.8413	99.4905036764866
119.8825	99.4895264650571
119.9245	99.4922843728692
119.9654	99.487724052865
120.0091	99.48272941667
120.0506	99.4855524719106
120.0904	99.4784731179994
120.1332	99.4808618570492
120.1775	99.4828162799081
120.2176	99.4816001945737
120.258	99.4758020734255
120.2992	99.4709811637068
120.3412	99.4678975187516
120.3841	99.4704817000873
120.4272	99.4665294227504
120.4679	99.4691787515147
120.5096	99.4715674905645
120.5505	99.4749551568533
120.5922	99.4703514052301
120.6368	99.4692656147529
120.6765	99.4696782151342
120.7169	99.4742819667575
120.7598	99.4798846456197
120.8004	99.4775827698081
120.8439	99.4816001945737
120.8863	99.4737607873284
120.9276	99.4675283499894
120.9692	99.4604055644591
121.0106	99.4614913549363
121.0521	99.4715023431359
121.0974	99.4680060977993
121.1399	99.4716977854218
121.18	99.4540645480723
121.222	99.4521535568325
121.2628	99.4550200436922
121.3049	99.4611873336026
121.3462	99.4594935004582
121.3902	99.4602969854113
121.4322	99.4631634722711
121.4743	99.4656607903686
121.5155	99.4634457777952
121.5544	99.4184506204207
121.5949	99.3985372230692
121.6378	99.4178208619439
121.6797	99.4360404261511
121.7208	99.4535868002624
121.7619	99.4671374654176
121.8042	99.4556715179786
121.847	99.4596237953155
121.8871	99.4662688330359
121.9314	99.4857479141965
121.9725	99.5172358380348
122.0124	99.5177787332734
122.0547	99.514564793461
122.096	99.5064430806916
122.1376	99.5029902669742
122.1793	99.4998849062094
122.2218	99.5009706966866
122.2642	99.4997111797331
122.3051	99.5025776665929
122.3463	99.4991031370659
122.3869	99.4932398684891
122.4268	99.4878109161032
122.4687	99.48272941667
122.5124	99.4843798181953
122.5542	99.4814264680973
122.5962	99.4746945671388
122.636	99.4841626600998
122.6789	99.4853787454343
122.7182	99.4952377229671
122.7626	99.4915026037256
122.802	99.4839455020044
122.8451	99.4862039461969
122.8872	99.4891572962949
122.9286	99.4863559568637
122.9719	99.4873114524837
123.0116	99.4888967065803
123.0531	99.4835980490517
123.0944	99.4780822334276
123.1373	99.4713720482786
123.1787	99.4699170890392
123.2181	99.4699170890392
123.2602	99.4622296924607
123.3026	99.4530221892142
123.3462	99.4584511416001
123.3871	99.4741951035193
123.4283	99.4865948307687
123.4698	99.471545774755
123.5112	99.4644447050342
123.5546	99.4697216467533
123.5948	99.4736956398998
123.6361	99.4588203103624
123.6787	99.4731310288517
123.7217	99.4675500657989
123.7636	99.4781690966658
123.8036	99.4854221770534
123.846	99.4984516627796
123.8848	99.4946948277285
123.9295	99.4886361168658
123.9715	99.4946079644903
124.0105	99.4898304863907
124.0541	99.4862908094351
124.0954	99.4776696330463
124.1356	99.468310119133
124.1769	99.4620993976035
124.2197	99.4575390775993
124.2629	99.4578430989329
124.304	99.4590157526483
124.3476	99.4580385412188
124.3881	99.4576910882661
124.4316	99.4581905518856
124.4728	99.4568007400748
124.5138	99.4533479263574
124.5569	99.4559538235026
124.5983	99.4592763423628
124.6387	99.4586248680765
124.6801	99.4579733937902
124.7248	99.4595586478869
124.764	99.4568658875035
124.8053	99.454412001025
124.8482	99.4511546295935
124.8888	99.4532827789287
124.931	99.4526964520711
124.9731	99.4521535568325
125.016	99.452414146547
125.06	99.4516758090225
125.102	99.4544554326441
125.1419	99.4561058341694
125.1818	99.4570613297894
125.2261	99.4555846547404
125.2656	99.4572784878848
125.3082	99.4543251377869
125.3482	99.4531090524524
125.3897	99.4541079796914
125.4322	99.4558452444549
125.473	99.453651947691
125.5135	99.4550851911209
125.5567	99.4553892124545
125.5985	99.4514586509271
125.6393	99.4496345229254
125.6816	99.4488961854009
125.7251	99.4538473899769
125.7652	99.4570613297894
125.8078	99.4544988642632
125.8477	99.4531307682619
125.8902	99.4517192406416
125.9317	99.4524575781661
125.9718	99.4544337168346
126.0134	99.4553457808354
126.0566	99.4577128040757
126.0988	99.4525878730233
126.1381	99.4501557023545
126.1789	99.452414146547
126.2204	99.4485053008291
126.2636	99.446464014732
126.3035	99.4453782242548
126.3434	99.4461165617793
126.3865	99.4436409594914
126.4281	99.4421208528233
126.4693	99.4450307713022
126.51	99.4447267499685
126.553	99.4440318440631
126.5946	99.4431197800623
126.6359	99.4418819789183
126.6792	99.4422077160615
126.7224	99.4449221922544
126.7618	99.4475932368283
126.8055	99.4478972581619
126.8466	99.4481578478764
126.8872	99.446464014732
126.9273	99.4452479293976
126.9717	99.4423597267283
127.015	99.4421208528233
127.0564	99.4440101282536
127.0983	99.4473109313042
127.1395	99.4481144162574
127.1818	99.4487658905437
127.2233	99.4498516810208
127.2635	99.4482012794955
127.3052	99.4493522174014
127.3478	99.4540645480723
127.389	99.4581471202665
127.4317	99.4687878669429
127.4731	99.4653133374159
127.5144	99.4566052977889
127.5551	99.459363205601
127.5952	99.4583208467429
127.6368	99.4522838516897
127.678	99.4520232619752
127.7202	99.452414146547
127.7639	99.4508723240694
127.8041	99.4485053008291
127.8461	99.4465291621607
127.8852	99.447462941971
127.9284	99.4516106615939
127.9696	99.453651947691
128.0136	99.4495042280681
128.054	99.4517626722607
128.0976	99.4478538265428
128.1376	99.4459211194934
128.1797	99.4460296985412
128.2231	99.4490699118773
128.2614	99.4482664269241
128.3032	99.4465291621607
128.3474	99.4433586539673
128.3861	99.4494607964491
128.4278	99.4521101252134
128.4682	99.4052908398372
128.5111	99.401208267643
128.5533	99.4170173769908
128.5944	99.4343465930067
128.638	99.4499168284495
128.6798	99.4652047583682
128.7231	99.4800583720961
128.764	99.4830985854322
128.8056	99.4876806212459
128.8495	99.4960629237298
128.8932	99.5045103736422
128.9328	99.4981042098269
128.9755	99.4906556871534
129.0161	99.4834243225754
129.0578	99.4798412140006
129.0991	99.4741733877098
129.1416	99.4708943004686
129.1845	99.4629897457948
129.2258	99.4603404170304
129.2666	99.458646583886
129.3073	99.457408782742
129.3478	99.454889748835
129.389	99.4553240650258
129.431	99.4514803667366
129.4722	99.4477235316856
129.5143	99.4519798303561
129.557	99.4531524840715
129.5978	99.4495476596872
129.6391	99.4482447111146
129.6819	99.446225140827
129.7228	99.4466811728275
129.7648	99.447940689781
129.8051	99.4424465899665
129.8454	99.440709325203
129.888	99.4434238013959
129.9294	99.4443792970158
129.9723	99.4422511476806
130.013	99.445182781969
130.0562	99.4406441777743
130.0969	99.4397321137735
130.1398	99.4407527568221
130.1816	99.438233722915
130.2194	99.4334345290058
130.2626	99.432001285576
130.3049	99.4269632177618
130.3478	99.4265289015709
130.3916	99.4288959248112
130.4322	99.4339339926253
130.4732	99.4343248771971
130.5154	99.4344768878639
130.5579	99.4377776909146
130.5975	99.439992703488
130.639	99.4384508810104
130.6811	99.4384074493913
130.7233	99.4386028916772
130.7657	99.4357364048175
130.8063	99.4387983339631
130.8485	99.4381468596768
130.8884	99.4380382806291
130.9307	99.4416865366324
130.973	99.439471524059
131.0148	99.4376039644382
131.0558	99.4324790333859
131.0969	99.4357364048175
131.1374	99.4328699179577
131.1811	99.4355409625316
131.2222	99.4350849305312
131.2632	99.4305463263365
131.3051	99.4314583903374
131.3453	99.4314149587183
131.3881	99.4308286318606
131.4299	99.4292216619544
131.4702	99.4314801061469
131.5136	99.4309154950988
131.5554	99.4316972642423
131.5954	99.4317406958614
131.6398	99.4323921701477
131.6812	99.4313063796706
131.7222	99.4331739392913
131.7642	99.4377342592955
131.8043	99.4487658905437
131.8486	99.4490047644486
131.8889	99.4486573114959
131.9309	99.4484401534005
131.9713	99.4548028855968
132.014	99.4505031553071
132.0528	99.4552806334068
132.0975	99.4658779484641
132.1396	99.4635109252238
132.1824	99.4594935004582
132.2246	99.4509809031171
132.2658	99.4455085191121
132.3066	99.443467233015
132.3485	99.4398189770117
132.39	99.4395583872972
132.4301	99.4365616055801
132.4728	99.4366484688183
132.5152	99.4320664330046
132.558	99.4339557084349
132.5995	99.4333693815772
132.6429	99.4337168345299
132.6808	99.4274409655718
132.7238	99.4296559781452
132.7628	99.4323921701477
132.8064	99.4341077191017
132.8485	99.4341728665303
132.8923	99.436235868437
132.9336	99.4353455202457
132.9769	99.4346506143403
133.0166	99.4356495415793
133.0582	99.4377125434859
133.0983	99.4368656269137
133.142	99.4342162981494
133.1819	99.4316755484328
133.2231	99.4314801061469
133.2653	99.4378211225336
133.3046	99.4447918973972
133.3484	99.4498516810208
133.3902	99.4468983309229
133.4305	99.4456822455885
133.4723	99.4419688421565
133.512	99.4322835911
133.5555	99.4332173709104
133.5962	99.4316538326233
133.6372	99.4290913670971
133.6801	99.4288307773826
133.7195	99.42752782881
133.7604	99.4261814486182
133.8037	99.4368221952946
133.8461	99.4224463293768
133.8876	99.4211650966137
133.9284	99.4175168406103
133.9722	99.4232932459489
134.0138	99.428287882144
134.0541	99.4270066493809
134.097	99.4397755453926
134.1381	99.4427506113001
134.1817	99.4455302349216
134.2242	99.4409699149175
134.263	99.4429243377764
134.3028	99.4427940429191
134.347	99.4382554387245
134.3884	99.4413825152988
134.4296	99.4498733968304
134.4724	99.4341077191017
134.5134	99.438233722915
134.5549	99.4416431050133
134.5972	99.4337819819585
134.6387	99.4396452505353
134.6799	99.4320881488141
134.7241	99.4252042371888
134.7648	99.4367353320565
134.8064	99.4534565054051
134.8495	99.4544554326441
134.89	99.454889748835
134.9304	99.45417312712
134.9744	99.4491133434964
135.0158	99.4364964581515
135.0574	99.4310675057656
135.0986	99.432001285576
135.1372	99.4281793030963
135.1813	99.4242704573784
135.221	99.438993776249
135.2672	99.430524610527
135.3047	99.4366484688183
135.3448	99.4058120192663
135.3853	99.3808388382911
135.4282	99.3775814668595
135.4716	99.3862243590579
135.5133	99.3994710028795
135.555	99.4007956672617
135.5984	99.4139771636547
135.6386	99.4062463354572
135.6814	99.4138034371784
135.7224	99.4243138889975
135.7668	99.4179945884203
135.8066	99.42752782881
135.8487	99.4473109313042
135.8911	99.4536302318814
135.9358	99.4761278105687
135.9751	99.4842929549571
136.0174	99.4711766059927
136.0582	99.4571481930275
136.1016	99.446225140827
136.1405	99.4545857275014
136.182	99.4604489960782
136.2256	99.4663991278931
136.2662	99.46036213284
136.3078	99.4565401503603
136.3491	99.4471589206374
136.3905	99.4392109343445
136.4291	99.4366050371992
136.4713	99.4294388200498
136.5146	99.4254865427129
136.5554	99.422815498139
136.5973	99.4175385564199
136.64	99.4243138889975
136.6789	99.4239447202353
136.7236	99.4218600025191
136.7659	99.421577696995
136.8052	99.4321967278619
136.8488	99.4282444505249
136.8898	99.4313498112896
136.9308	99.4327396231004
136.9719	99.4373433747237
137.0153	99.4487658905437
137.0564	99.4409699149175
137.0977	99.4393846608208
137.1402	99.4403835880598
137.1815	99.4243138889975
137.223	99.4224028977576
137.2663	99.4234886882348
137.3044	99.4261163011896
137.3477	99.4276581236672
137.388	99.4189283682307
137.4308	99.4177557145153
137.4732	99.4171911034672
137.5172	99.4136948581307
137.5582	99.4068760939339
137.5981	99.4073321259343
137.64	99.4085482112688
137.6822	99.4114364139381
137.7236	99.4084179164115
137.7638	99.4064200619335
137.8067	99.4091996855551
137.8466	99.4068109465053
137.8892	99.4020117525962
137.9309	99.3921744908729
137.9743	99.3968868215439
138.013	99.4037707331692
138.0566	99.4022506265011
138.0961	99.3942592085891
138.1374	99.3926522386828
138.1789	99.3943243560177
138.2196	99.3926088070638
138.2628	99.3921093434442
138.3043	99.3940420504936
138.3464	99.3981246226878
138.3876	99.3930431232546
138.4288	99.3893080040131
138.4721	99.3883959400123
138.5129	99.3875707392496
138.5556	99.3941071979223
138.5964	99.4008173830712
138.6357	99.4024243529775
138.6794	99.4048565236464
138.7215	99.4075275682202
138.7612	99.4072886943153
138.8047	99.4099814546987
138.8452	99.4084830638402
138.8866	99.4045090706937
138.9286	99.4002962036422
138.9719	99.3973862851633
139.0122	99.39373802916
139.052	99.3941506295414
139.0966	99.3901332047758
139.1378	99.3885479506791
139.1791	99.3926522386828
139.2202	99.3911755636339
139.2616	99.3870495598206
139.3026	99.3908498264907
139.3439	99.3921744908729
139.3851	99.388743392965
139.4278	99.3824023765782
139.4696	99.3859637693434
139.513	99.3883959400123
139.5535	99.3861374958197
139.5948	99.3826846821023
139.6346	99.3818377655301
139.6784	99.3816640390537
139.7199	99.3817509022919
139.7636	99.3791884367658
139.8028	99.381555460006
139.8456	99.3836618935318
139.8859	99.3834013038172
139.9286	99.3807519750529
139.9675	99.3826412504832
140.0091	99.3869192649633
140.0484	99.3901983522044
140.0936	99.3861809274388
140.1335	99.3840527781035
140.1746	99.381555460006
140.2169	99.3775380352404
140.2592	99.3733468839985
140.2988	99.3744109586662
140.3408	99.3787758363844
140.3851	99.3807519750529
140.4245	99.3765825396205
140.4701	99.3761482234297
140.5099	99.378797552194
140.5515	99.3808605541006
140.5937	99.3806433960052
140.6338	99.3781026462886
140.677	99.3781243620981
140.7184	99.379318731623
140.7583	99.3825761030546
140.8005	99.3824023765782
140.8455	99.3865718120106
140.8848	99.3834013038172
140.9266	99.3793621632421
140.9683	99.3832927247695
141.0101	99.3793621632421
141.0528	99.38279326115
141.0949	99.3785369624795
141.1351	99.3757356230483
141.179	99.3746715483807
141.2204	99.3762350866678
141.2618	99.3805782485766
141.3047	99.3801873640048
141.3457	99.3804479537193
141.3864	99.3824458081973
141.4276	99.3851168527712
141.4714	99.3806216801957
141.5123	99.380795406672
141.553	99.3842047887703
141.5959	99.3794490264803
141.6376	99.3809474173388
141.6792	99.3781460779077
141.7222	99.3802742272429
141.7626	99.381794333911
141.8009	99.3825761030546
141.8436	99.3815120283869
141.8854	99.3826629662928
141.9268	99.3848128314376
141.9694	99.3864849487724
142.0091	99.3826412504832
142.0518	99.3842265045799
142.0922	99.3867021068679
142.1352	99.3856597480098
142.1771	99.3837704725795
142.219	99.3802307956239
142.2599	99.3807736908625
142.3022	99.3771905822878
142.3428	99.3791015735276
142.3842	99.3769734241923
142.4268	99.3764956763823
142.4691	99.3760179285724
142.5105	99.3744109586662
142.5519	99.3711970188537
142.5935	99.3693294592329
142.635	99.3702632390433
142.6765	99.3703283864719
142.7177	99.3666366988495
142.7613	99.3642696756093
142.8006	99.3688082798039
142.8454	99.3654640451342
142.8858	99.3795141739089
142.9248	99.3788409838131
142.9684	99.3798833426711
143.0092	99.3832275773409
143.0508	99.38327100896
143.0936	99.3793621632421
143.1336	99.3749321380952
143.1748	99.3739332108562
143.2176	99.3721525144736
143.2604	99.3700677967574
143.2999	99.3680699422794
143.3435	99.3728908519981
143.3812	99.3681133738985
143.4259	99.3694597540902
143.4689	99.3732817365699
143.5114	99.3695031857093
143.5513	99.3680265106603
143.5923	99.364139380752
143.6342	99.3653554660864
143.675	99.3662023826586
143.7163	99.3652251712292
143.7595	99.3638570752279
143.8003	99.3622935369408
143.8433	99.363379327418
143.8855	99.365138307991
143.9235	99.363900506847
143.9669	99.3672664573263
144.007	99.3680699422794
144.0479	99.3674184679931
144.0912	99.3640308017043
144.132	99.3661589510396
144.1714	99.3643348230379
144.215	99.3640090858947
144.2587	99.3652251712292
144.2986	99.3647039918001
144.3419	99.3632056009416
144.384	99.36042597732
144.426	99.3606214196059
144.4669	99.361902652369
144.5077	99.3595356291287
144.5492	99.3558005098872
144.5897	99.3541718241714
144.6336	99.3585584176993
144.6768	99.3600785243674
144.7151	99.3542369716001
144.7572	99.3573423323648
144.7995	99.3575160588412
144.8381	99.3607734302727
144.8821	99.3621198104644
144.9227	99.3606865670346
144.966	99.3625975582744
145.0073	99.3615551994163
145.0478	99.3589710180806
145.0862	99.3594053342715
145.1291	99.3588624390329
145.1703	99.363379327418
145.2159	99.3606865670346
145.257	99.35519246722
145.2972	99.3532163285515
145.3395	99.3527820123607
145.3793	99.3510013159781
145.4215	99.351196758264
145.4635	99.3525648542652
145.5062	99.3518265167407
145.5469	99.3498938096914
145.5884	99.3479393868324
145.6311	99.3513922005499
145.6717	99.3534769182661
145.7141	99.3545844245528
145.7572	99.3576897853175
145.7989	99.358905870652
145.84	99.3621198104644
145.8826	99.3680047948508
145.9226	99.3765391080014
145.9669	99.3930431232546
146.007	99.3901983522044
146.0491	99.3906109525857
146.0912	99.3853557266762
146.1329	99.3772774455259
146.1735	99.376560823811
146.2166	99.3656812032296
146.2559	99.3653337502769
146.2987	99.3612511780827
146.3377	99.3559959521731
146.3811	99.3520871064553
146.4214	99.3538243712188
146.4647	99.3596876397955
146.5049	99.3622935369408
146.5462	99.3566039948404
146.589	99.3524779910271
146.6299	99.3487863034046
146.6714	99.3522608329316
146.7153	99.3618592207499
146.7537	99.3724999674263
146.7966	99.3646388443715
146.8387	99.3630753060844
146.8825	99.3651600238006
146.9251	99.3610774516063
146.9639	99.3548232984578
147.0058	99.3530426020752
147.0479	99.3544106980764
147.0905	99.3502629784536
147.1302	99.3553879095059
147.1736	99.3463541327357
147.214	99.3473747757843
147.2555	99.3541718241714
147.2969	99.3481782607374
147.338	99.3529774546466
147.3799	99.359904797891
147.422	99.3503715575013
147.4646	99.3535203498852
147.5049	99.3514573479785
147.5459	99.3532380443611
147.5884	99.3490251773096
147.631	99.3447037312104
147.6733	99.3458763849258
147.7132	99.352195685503
147.7555	99.3466581540694
147.7984	99.3398393898726
147.8363	99.3383192832046
147.879	99.3481131133088
147.9214	99.3544758455051
147.962	99.3590578813188
148.0046	99.3660720878014
148.0448	99.3710667239964
148.0885	99.3648125708479
148.1282	99.3589710180806
148.1712	99.3533466234088
148.2114	99.3441608359718
148.2542	99.3385364413
148.2945	99.3404908641589
148.3372	99.3464192801644
148.3806	99.3450728999727
148.4209	99.3533031917897
148.4611	99.3446602995913
148.5045	99.3333246470095
148.5457	99.3294158012917
148.5892	99.3239434172867
148.6309	99.3334115102477
148.6716	99.3361042706311
148.7155	99.3437916672096
148.7551	99.3440739727337
148.7972	99.3422932763511
148.8366	99.3397525266345
148.8789	99.3407514538735
148.9211	99.329828401673
148.9624	99.3299369807207
149.0048	99.3301541388162
149.0458	99.3259412717647
149.0879	99.3190790759489
149.1281	99.3217718363323
149.1712	99.3258109769074
149.2132	99.3306536024357
149.2552	99.3348013220585
149.2947	99.3481348291183
149.3372	99.3483519872138
149.3776	99.3600133769387
149.4211	99.3669841518022
149.4623	99.362901579608
149.5049	99.3672013098977
149.5462	99.3596007765574
149.5882	99.3526951491225
149.6296	99.3473747757843
149.6704	99.3427058767324
149.7138	99.3372334927274
149.7527	99.3496549357864
149.7944	99.3532163285515
149.8371	99.3528905914084
149.8784	99.3493509144528
149.9204	99.3415983704457
149.9617	99.338297567395
150.0028	99.3337589632004
150.0438	99.3302844336734
150.0864	99.3278522630045
150.1292	99.3270053464323
150.1707	99.3234222378576
150.2114	99.3244211650966
150.253	99.325593818812
150.2955	99.3267664725274
150.3365	99.3291117799581
150.3774	99.3315222348174
150.4181	99.3311530660552
150.4619	99.3301107071971
150.5022	99.324594891573
150.5456	99.3217284047132
150.5858	99.3188184862344
150.6287	99.3199477083306
150.6694	99.3155393989933
150.7123	99.3154742515647
150.7506	99.3150399353738
150.7931	99.3174721060427
150.8365	99.3127814911812
150.878	99.310653341846
150.9196	99.3077651391767
150.9592	99.3072222439381
151.0035	99.3082646027962
151.0452	99.3099584359406
151.0868	99.3152353776597
151.1265	99.3186881913771
151.1671	99.3305015917689
151.2092	99.3255721030025
151.2515	99.3248771970971
151.2926	99.3223364473805
151.3346	99.321120362046
151.376	99.3153005250883
151.4174	99.3138672816584
151.4612	99.3133026706103
151.5032	99.3162994523273
151.5429	99.3179064222335
151.5878	99.3174938218522
151.6267	99.3187316229962
151.6681	99.3182755909958
151.7102	99.3166903368991
151.7525	99.3104796153696
151.7944	99.3118259955613
151.8362	99.3153873883265
151.8765	99.3134329654676
151.9198	99.3138672816584
151.9586	99.312173448514
152	99.3158217045173
152.0415	99.3135632603248
152.082	99.3121083010854
152.124	99.3092635300352
152.1677	99.3098715727024
152.2108	99.3104578995601
152.2517	99.3088292138443
152.2947	99.3125209014667
152.3349	99.3150833669929
152.3762	99.3177326957572
152.4185	99.3157565570887
152.4604	99.3156262622315
152.5006	99.314649050802
152.5422	99.3110007947986
152.5823	99.3058324321273
152.6251	99.3012069646945
152.6665	99.3015327018376
152.7095	99.3024881974575
152.7497	99.301706428314
152.7925	99.3039865883161
152.8352	99.3033785456488
152.876	99.3020973128858
152.9186	99.3040300199351
152.9593	99.3042906096497
153.002	99.3014458385994
153.0425	99.2995348473596
153.0854	99.2945836427836
153.1252	99.2921949037338
153.1663	99.3008812275513
153.2059	99.3103710363219
153.2496	99.3174503902331
153.2906	99.3183407384244
153.3328	99.319643686997
153.3763	99.3095241197497
153.4184	99.3034219772679
153.4615	99.2994045525023
153.5029	99.2963426233567
153.544	99.2974935612625
153.5854	99.2998823003123
153.6269	99.2991439627878
153.6678	99.2949310957364
153.7089	99.2939756001164
153.75	99.2943013372596
153.7921	99.2953436961177
153.8356	99.2932589784015
153.8766	99.290045038589
153.9181	99.2943882004978
153.9604	99.2963860549758
154.0017	99.2991873944069
154.044	99.308937792892
154.0842	99.2994479841214
154.1271	99.2941710424023
154.1671	99.2984924885015
154.2093	99.3002514690746
154.2504	99.299469699931
154.2919	99.2986662149779
154.3334	99.2995348473596
154.3755	99.2974066980243
154.4154	99.2749959825753
154.4539	99.2404244137818
154.4978	99.2331713333942
154.5401	99.2415970674971
154.5845	99.2531281623648
154.6264	99.2599252107519
154.6665	99.2743010766699
154.71	99.2939321684973
154.7536	99.3024447658384
154.7935	99.293758442021
154.8393	99.3091332351779
154.8787	99.3286557479577
154.9177	99.3248554812875
154.9608	99.3214243833796
155.0034	99.3148662088974
155.0428	99.3058324321273
155.0852	99.3036608511729
155.1279	99.2984490568824
155.169	99.2998823003123
155.2109	99.302705355553
155.2511	99.3002731848841
155.2924	99.3039865883161
155.3344	99.3050289471741
155.3775	99.308698918987
155.4174	99.3052026736505
155.4606	99.3000994584077
155.5008	99.2946705060218
155.542	99.2911959764948
155.5845	99.2968638027857
155.6248	99.2948442324982
155.6676	99.2959734545944
155.7091	99.293041820306
155.7506	99.290522786399
155.7912	99.2921080404957
155.8335	99.2930201044965
155.8746	99.2905879338276
155.9171	99.2872654149674
155.9556	99.2868745303957
155.9984	99.2856150134421
156.0419	99.2851372656322
156.0825	99.2834651482973
156.1247	99.2804249349612
156.1651	99.2776018797205
156.2081	99.2774498690537
156.2509	99.2735844549549
156.2904	99.2760383414334
156.3331	99.2755388778138
156.3744	99.2737581814313
156.4169	99.2737364656217
156.458	99.271630032096
156.5011	99.2709568420001
156.5423	99.269393303713
156.5844	99.2675257440922
156.6264	99.2686983978076
156.6681	99.2702402202852
156.7095	99.2698276199039
156.7513	99.269914483142
156.7922	99.2712391475242
156.8327	99.2674823124732
156.8753	99.2679817760927
156.9168	99.2634866035171
156.9589	99.2676560389495
157.0026	99.2692412930462
157.0429	99.2656581844715
157.0842	99.2678731970449
157.1256	99.268915555903
157.1671	99.2696538934275
157.208	99.2674171650445
157.2514	99.2634648877076
157.2908	99.2602292320856
157.3332	99.2581879459885
157.3756	99.2620967917063
157.4158	99.2625528237067
157.459	99.2673085859968
157.4975	99.2647895520897
157.5428	99.2632260138026
157.583	99.2628134134213
157.6241	99.2622922339922
157.6653	99.2645072465657
157.7075	99.2599903581806
157.7491	99.2592520206561
157.7928	99.2613584541818
157.8335	99.2648112678993
157.8749	99.2704356625711
157.9172	99.2715214530483
157.9588	99.2658319109479
158.0004	99.2628785608499
158.0415	99.2586222621793
158.0859	99.2535407627461
158.1276	99.2553214591287
158.1702	99.2560597966532
158.2087	99.2598817791329
158.2501	99.2560163650341
158.2939	99.2546699848424
158.3359	99.2546048374138
158.3764	99.2529110042694
158.4206	99.2528892884598
158.4601	99.2553214591287
158.501	99.2537579208416
158.5428	99.2554083223669
158.5835	99.2519120770303
158.6239	99.2499793699809
158.6658	99.2499793699809
158.7104	99.2462442507394
158.7527	99.2462876823585
158.7944	99.2490890217897
158.8376	99.2482855368366
158.879	99.2484809791224
158.9211	99.2475254835025
158.9625	99.2463745455967
159.0022	99.2501096648382
159.0454	99.2452453235004
159.0875	99.2416839307353
159.1264	99.2394254865427
159.1694	99.2423354050216
159.2119	99.2408152983535
159.254	99.239316907495
159.2939	99.2377099375888
159.3368	99.2356469356821
159.3782	99.2388608754946
159.4209	99.2390128861614
159.461	99.2389477387328
159.5012	99.2307825943444
159.5432	99.2339965341568
159.5857	99.2376665059697
159.6302	99.234843450729
159.6654	99.1902826095454
159.7092	99.1698914643839
159.7516	99.1844410567782
159.7936	99.2003153135546
159.837	99.2140397051862
159.8783	99.2261788427211
159.9201	99.2393820549237
159.9623	99.2483072526461
160.0036	99.243551490356
160.0493	99.2498490751237
160.0902	99.2811632724857
160.1316	99.2881991947778
160.1745	99.3003600481223
160.2164	99.293519568116
160.2562	99.2876562995392
160.2978	99.2823793578201
160.3378	99.2667005433296
160.3801	99.2588177044652
160.4214	99.2541270896038
160.4654	99.2516732031254
160.5066	99.2455927764531
160.5481	99.2454190499768
160.5896	99.2428131528315
160.6299	99.2353429143485
160.6725	99.2435080587369
160.715	99.2473951886453
160.7545	99.2387740122564
160.7997	99.2573627452258
160.8414	99.2546699848424
160.8814	99.2502399596955
160.923	99.2458316503581
160.9646	99.2466785669303
161.0079	99.2386654332087
161.0491	99.2476340625502
161.0902	99.2366892945402
161.1319	99.2359509570158
161.1726	99.2419879520689
161.2157	99.249023874361
161.2579	99.2584919673221
161.2976	99.2495884854092
161.3403	99.2381659695892
161.3808	99.2438555116897
161.423	99.2338879551091
161.4639	99.2370367474929
161.5049	99.2429651634984
161.5463	99.2347348716813
161.589	99.2424656998788
161.633	99.2467654301685
161.6727	99.2408152983535
161.7117	99.2362984099685
161.7564	99.232085542917
161.7985	99.2293927825336
161.8392	99.226613158912
161.8804	99.2286544450091
161.9214	99.2262657059593
161.9636	99.226135411102
162.0038	99.2211842065261
162.0459	99.2229214712896
162.0884	99.2197509630962
162.1302	99.2130842095663
162.1725	99.2109343444214
162.2135	99.2150603482347
162.2564	99.2080027101331
162.2972	99.2063740244173
162.3406	99.1976008373616
162.3794	99.1908472205936
162.42	99.1686319474304
162.4612	99.1675895885723
162.504	99.1665906613333
162.5456	99.179359557345
162.5914	99.1996204076492
162.6306	99.2009667878409
162.674	99.2083284472762
162.7188	99.2342571238713
162.7596	99.2409890248299
162.8024	99.2322158377742
162.8416	99.2334319231087
162.8858	99.2314123528211
162.9271	99.2241592724336
162.97	99.2168844762364
163.0105	99.2116726819459
163.0514	99.2163198651883
163.0928	99.2142351474721
163.1366	99.2128453356613
163.1778	99.2105868914688
163.2188	99.2092839428961
163.261	99.2103697333733
163.3021	99.2116726819459
163.3432	99.2151037798538
163.3837	99.220141847668
163.427	99.2200332686202
163.4685	99.2210104800497
163.5116	99.2153209379493
163.5515	99.2161461387119
163.5934	99.2166238865219
163.6345	99.2120635665177
163.6778	99.213713968043
163.7204	99.2047670545111
163.7639	99.2019005676513
163.8047	99.2010319352695
163.8468	99.197774563838
163.8872	99.2019657150799
163.9287	99.1989037859343
163.9702	99.1985563329816
164.0128	99.1999244289828
164.0533	99.1987083436484
164.097	99.1942783185015
164.1383	99.1937571390724
164.1803	99.1964281836463
164.2203	99.193539980977
164.2634	99.1975139741235
164.3063	99.1993815337442
164.3472	99.1995118286015
164.3896	99.2021611573658
164.4318	99.1998158499351
164.4729	99.2016399779368
164.5144	99.1975574057425
164.5588	99.1949732244069
164.6006	99.1939960129774
164.6404	99.1975574057425
164.6828	99.2004021767928
164.722	99.1957984251695
164.765	99.1939525813583
164.8061	99.1929536541193
164.8469	99.1941697394537
164.8888	99.1922587482139
164.9315	99.1937354232629
164.9725	99.1961241623127
165.0154	99.1953423931691
165.0564	99.19529896155
165.0996	99.1952120983118
165.1407	99.1941263078347
165.1826	99.189066524211
165.2232	99.1909557996413
165.2641	99.1871772487807
165.3054	99.1922153165948
165.3486	99.1909557996413
165.3909	99.1841587512541
165.4334	99.1846147832545
165.4725	99.1870469539234
165.5164	99.186069742494
165.558	99.1908906522127
165.5989	99.1872641120189
165.6432	99.1817048647757
165.6836	99.1799241683931
165.7248	99.1763410598184
165.7679	99.1775788609624
165.8092	99.1799241683931
165.8503	99.1824214864906
165.8932	99.1804019162031
165.9333	99.1804670636317
165.9736	99.1652008495225
166.0107	99.1199016708144
166.0559	99.1133000647131
166.0992	99.1258083710103
166.1393	99.1369268654966
166.1814	99.1472635908394
166.2255	99.1734745729586
166.2719	99.2108909128024
166.3131	99.2143002949007
166.3542	99.2154729486161
166.3935	99.2116943977555
166.4359	99.2005107558405
166.4748	99.1940828762156
166.5181	99.1864823428753
166.5597	99.1839198773491
166.5998	99.1763410598184
166.6429	99.17388717334
166.6851	99.176883955057
166.725	99.1785343565823
166.7676	99.1800978948694
166.81	99.1830078133483
166.852	99.1853965523981
166.8927	99.1871338171616
166.9344	99.1846582148736
166.9782	99.1796635786786
167.0211	99.1742346262926
167.0623	99.1737785942923
167.105	99.1714984342902
167.1462	99.1676547360009
167.1885	99.162703531425
167.2289	99.1625949523773
167.2698	99.1630727001872
167.3138	99.1647231017125
167.3532	99.1616828883764
167.3947	99.1599021919938
167.4369	99.1603799398038
167.4786	99.1591638544694
167.5204	99.1575568845631
167.5624	99.1566448205623
167.6048	99.1550378506561
167.6443	99.1553853036088
167.6862	99.1529097013208
167.7283	99.1593375809457
167.7689	99.1600759184702
167.8114	99.1686753790495
167.8541	99.176406207247
167.8957	99.1803150529649
167.9366	99.1813139802039
167.9795	99.1872206803998
168.0225	99.1848536571595
168.063	99.1809230956321
168.1046	99.1789252411541
168.1477	99.1723019192433
168.1891	99.1675244411437
168.2305	99.1635287321876
168.273	99.156992273515
168.3142	99.1481539390307
168.3538	99.1439410719793
168.3973	99.1414437538817
168.4388	99.141574048739
168.4813	99.1411397325481
168.5231	99.1383601089265
168.5646	99.1336477782556
168.6066	99.1351244533045
168.6472	99.1367531390203
168.6894	99.1374263291162
168.7305	99.1371874552112
168.7723	99.1372526026398
168.8142	99.1392287413083
168.8549	99.1401842369282
168.8974	99.1481973706498
168.9387	99.1461343687432
168.9795	99.1479584967448
169.0223	99.1451788731232
169.065	99.1454177470282
169.1078	99.1385121195933
169.1485	99.1401842369282
169.1905	99.142051796549
169.2324	99.1392287413083
169.2751	99.1374046133066
169.3166	99.1400105104518
169.3569	99.1345815580659
169.3992	99.1318236502539
169.442	99.1309333020626
169.4836	99.1279582361551
169.5265	99.1268290140588
169.5673	99.1263078346298
169.6086	99.1257649393912
169.6516	99.1298257957759
169.6918	99.1350158742568
169.7321	99.1342341051132
169.7766	99.1370788761635
169.8176	99.1425078285494
169.8599	99.1453091679805
169.9007	99.1528662697017
169.9422	99.1511507207478
169.9841	99.1458086316
170.0266	99.1396630574991
170.0703	99.1328008616834
170.1089	99.1283274049174
170.1514	99.1330180197788
170.1935	99.1333220411124
170.2344	99.1323665454925
170.2776	99.1270896037734
170.3185	99.1281102468219
170.362	99.125678076153
170.4034	99.1226161470074
170.4455	99.1216389355779
170.4844	99.1237453691036
170.5268	99.1215520723397
170.5706	99.1247225805331
170.6122	99.1199016708144
170.6539	99.1179038163364
170.6953	99.1209440296725
170.7373	99.1201188289099
170.7799	99.1194239230045
170.8203	99.1180992586223
170.8628	99.1207051557675
170.9047	99.1184684273845
170.9469	99.1174695001455
170.987	99.1135606544277
171.0304	99.1102815671866
171.0711	99.1096518087098
171.1128	99.1066767428023
171.153	99.1054389416583
171.1938	99.1055258048965
171.2386	99.1066984586119
171.2801	99.1068721850882
171.3226	99.1033542239421
171.3627	99.1065247321355
171.4062	99.1080014071845
171.447	99.1079579755654
171.4884	99.1082185652799
171.5327	99.1078928281368
171.5752	99.1115845157592
171.6141	99.112257705855
171.6589	99.109738671948
171.6996	99.1136475176658
171.7418	99.1109547572824
171.7849	99.1123011374741
171.8253	99.1118451054737
171.8665	99.104787467372
171.908	99.1061555633733
171.9489	99.1028764761322
171.9906	99.102550738989
172.0333	99.1035713820376
172.0752	99.1029633393704
172.117	99.1024855915604
172.1588	99.1115193683306
172.1991	99.1082185652799
172.2417	99.1146464449048
172.2825	99.1129960433795
172.3253	99.1073933645173
172.366	99.1045920250861
172.4094	99.1037016768948
172.45	99.1072196380409
172.4922	99.1056126681347
172.5336	99.1025724547986
172.5775	99.106503016326
172.6197	99.1025724547986
172.6621	99.113734380904
172.7016	99.1182947009082
172.7464	99.114733308143
172.7871	99.1097603877575
172.8295	99.1058298262301
172.8695	99.1022032860363
172.9115	99.0962748700309
172.9536	99.104505161848
172.9939	99.1082185652799
173.035	99.119206764909
173.0784	99.1332351778742
173.1205	99.1231156106269
173.1637	99.1235064951987
173.2024	99.1241796852945
173.2462	99.1308247230149
173.2858	99.1167745942401
173.3304	99.1191633332899
173.3728	99.1164705729065
173.4132	99.1115193683306
173.4559	99.1066115953737
173.4946	99.09584055384
173.5384	99.0943638787911
173.5803	99.0901292959301
173.622	99.0843311747819
173.6639	99.0812692456362
173.7041	99.082897931352
173.747	99.0917579816458
173.7889	99.0891738003101
173.83	99.0874148197371
173.8738	99.0948850582201
173.917	99.0891520845006
173.9574	99.0830282262093
173.9982	99.0860250079263
174.0401	99.082376751923
174.0823	99.0781204532524
174.1213	99.0755362719167
174.1627	99.0694992768636
174.2059	99.0693689820063
174.2474	99.071953163342
174.2916	99.0758185774408
174.332	99.0756882825835
174.3754	99.0723874795329
174.4154	99.0743419023918
174.4571	99.0751671031545
174.4984	99.0819207199225
174.541	99.0830716578284
174.5829	99.0876319778325
174.6259	99.0928872037421
174.6649	99.0954062376492
174.7065	99.0901944433587
174.7489	99.0866547664031
174.7916	99.0844614696392
174.8342	99.086372460879
174.8768	99.0919534239317
174.9168	99.0844180380201
174.96	99.0814864037317
174.999	99.0797057073491
175.042	99.0734732700101
175.084	99.0725829218188
175.1245	99.0690649606727
175.1683	99.0664373477179
175.2101	99.0634622818104
175.2509	99.0755797035358
175.2929	99.0753191138213
175.3344	99.0834842582097
175.375	99.0829413629711
175.4193	99.0785547694433
175.46	99.0756882825835
175.5015	99.0727349324856
175.5431	99.0688260867677
175.5844	99.0662853370511
175.6286	99.0610735427606
175.6688	99.0583590665677
175.7116	99.0547976738025
175.7514	99.0551016951361
175.7947	99.0470234139859
175.836	99.0440266322689
175.8761	99.042593388839
175.918	99.0463285080805
175.9594	99.0461547816041
176.0021	99.0472405720813
176.0432	99.0454164440796
176.0849	99.0430494208394
176.1256	99.0418116196954
176.1686	99.0392274383597
176.2116	99.0414641667427
176.2549	99.0435054528398
176.2948	99.0440266322689
176.3363	99.0454164440796
176.3787	99.0487823945589
176.4206	99.0473057195099
176.4599	99.0419853461718
176.5018	99.0372512996912
176.5425	99.0344282444506
176.5865	99.0356008981659
176.6267	99.0345151076887
176.6661	99.0333207381638
176.7114	99.032647548068
176.7518	99.0318657789244
176.7952	99.0392925857883
176.8366	99.0423762307435
176.879	99.0419853461718
176.9192	99.0474142985577
176.9607	99.0472405720813
177.0041	99.0464153713187
177.0458	99.0508888280846
177.0876	99.0574252867573
177.129	99.0487606787494
177.1695	99.0525175138004
177.2121	99.0544067892307
177.2514	99.0541461995162
177.295	99.0511494177992
177.3378	99.0558617484702
177.3792	99.054015904659
177.4197	99.0596620151403
177.462	99.0532775671345
177.5016	99.0468496875095
177.5454	99.0402480814083
177.5879	99.0340590756883
177.6282	99.0273488905393
177.6689	99.024178382346
177.7117	99.0270448692057
177.7532	99.0218330749152
177.793	99.0186191351028
177.8335	99.0193357568177
177.8772	99.0232880341546
177.9203	99.021225032248
177.9592	99.0185974192932
178.0015	99.0160783853862
178.0432	99.0158395114812
178.0837	99.0139719518604
178.1286	99.0126907190973
178.169	99.0125604242401
178.2105	99.0152097530044
178.2539	99.0226582756779
178.2942	99.0220502330107
178.3366	99.0265236897767
178.3796	99.0263933949194
178.4199	99.022223959487
178.462	99.0184888402455
178.5042	99.0174464813874
178.5461	99.0139068044318
178.5884	99.0127341507164
178.6309	99.0091076105226
178.672	99.0056330809957
178.7128	99.0041564059467
178.7555	98.9994657910853
178.7969	98.9972073468927
178.8384	99.0004212867052
178.8803	98.9974245049882
178.922	99.0030271838504
178.9635	99.0028968889931
179.0054	99.0025928676595
179.0465	98.9998783914666
179.0893	99.0019413933732
179.1301	98.9990531907039
179.1734	98.9974245049882
179.2145	98.9954700821292
179.2564	98.9941237019375
179.2986	98.9943625758425
179.337	98.9926470268885
179.3786	98.9866100318354
179.4215	98.9869357689786
179.4635	98.9876089590744
179.5038	98.9880215594557
179.5469	98.9906708882201
179.5889	98.9880432752653
179.63	98.9840475663093
179.6723	98.990149708791
179.7144	98.9885861705039
179.7562	98.9874569484076
179.7977	98.9866100318354
179.8389	98.9879998436462
179.883	98.992864184984
179.9232	98.9902365720292
179.9631	98.9852202200246
180.0051	98.9826143228794
180.0494	98.9781842977325
180.0899	98.9751440843963
180.1316	98.9772722337316
180.1738	98.9779454238275
180.2151	98.9730593666802
180.257	98.9768596333503
180.2988	98.9733199563947
180.3406	98.9736891251569
180.3845	98.9717129864885
180.4265	98.9718867129648
180.4667	98.9689333628669
180.5091	98.9668920767698
180.5482	98.9693242474386
180.5934	98.9724513240129
180.6349	98.9736239777283
180.6745	98.9737542725856
180.7197	98.9745577575387
180.7619	98.9722775975366
180.8012	98.971734702298
180.8409	98.968021298866
180.8838	98.9667183502934
180.9267	98.9668486451507
180.9695	98.9673263929606
181.0119	98.9675435510561
181.052	98.9689333628669
181.0938	98.9711483754403
181.1343	98.9692808158196
181.1775	98.9700408691536
181.2184	98.9656542756258
181.2613	98.9654588333399
181.3037	98.9631135259092
181.3434	98.9620711670511
181.3865	98.9605944920021
181.429	98.9580320264759
181.47	98.9547746550444
181.5112	98.955556424188
181.5525	98.9520384630419
181.5928	98.9527768005664
181.6351	98.9479993224668
181.677	98.9446985194161
181.7176	98.9464574999892
181.7588	98.9478255959904
181.8018	98.9466312264655
181.8441	98.9452414146547
181.8849	98.948607365134
181.9266	98.9519081681846
181.971	98.9508223777074
182.0106	98.9531242535191
182.0512	98.9557084348548
182.0934	98.9526682215186
182.1362	98.9514304203747
182.1772	98.9453499937024
182.2185	98.9475215746568
182.2623	98.9519950314228
182.3045	98.945132835607
182.3453	98.9472392691327
182.3854	98.94165830608
182.4266	98.9354041529314
182.4706	98.9335365933107
182.5121	98.9321684973094
182.5518	98.9348395418833
182.593	98.9288676942588
182.6356	98.9268915555903
182.6771	98.9249371327314
182.7208	98.9270435662571
182.7621	98.9278036195912
182.8033	98.9230261414916
182.8432	98.9220272142526
182.8854	98.9226352569198
182.9288	98.9273693034003
182.9704	98.9259577757799
183.0138	98.9269784188285
183.0559	98.9269784188285
183.0983	98.9282813674011
183.1392	98.9302792218791
183.1791	98.9288459784493
183.2214	98.9270218504476
183.2608	98.9277384721625
183.3047	98.9313650123563
183.3453	98.9301489270219
183.386	98.9297580424501
183.4276	98.9294540211165
183.4712	98.9280207776866
183.5129	98.9272172927335
183.5555	98.9280642093057
183.5967	98.9261315022563
183.6375	98.9208545605372
183.68	98.9223095197766
183.7225	98.9288676942588
183.7632	98.9284116622584
183.8049	98.9244159533024
183.8463	98.9237861948256
183.8904	98.9248937011123
183.9308	98.9212888767281
183.9726	98.9196601910123
184.0139	98.9198556332982
184.0542	98.9183789582492
184.0983	98.9308438329273
184.1386	98.9292802946401
184.1802	98.9272607243526
184.2205	98.9211151502517
184.2617	98.9256103228272
184.3037	98.9269567030189
184.3461	98.9217231929189
184.3898	98.9189218534878
184.4299	98.9139055014832
184.4716	98.9066089894766
184.5145	98.9056752096662
184.556	98.906066094238
184.5975	98.9056752096662
184.6378	98.9048065772844
184.6799	98.9082376751923
184.7199	98.9097360660508
184.7629	98.9127111319583
184.806	98.9098663609081
184.8473	98.910539551004
184.8872	98.9054363357612
184.9284	98.9103441087181
184.9696	98.9098446450985
185.0138	98.9230478573011
185.0546	98.9173365993911
185.098	98.9073038953819
185.1399	98.8995513513749
185.1815	98.8976186443255
185.2235	98.894643578418
185.2629	98.8889974679366
185.3054	98.8907998801288
185.3466	98.8921028287014
185.3872	98.8890191837462
185.428	98.8890191837462
185.4736	98.8865870130773
185.5144	98.8881071197453
185.5554	98.8891277627939
185.5976	98.8903004165092
185.6411	98.8886717307935
185.6828	98.8899746793661
185.7241	98.8891929102225
185.7668	98.8870213292682
185.8065	98.8818095349777
185.8486	98.8873904980304
185.8889	98.8994862039462
185.9319	98.8991387509935
185.9755	98.8975752127064
186.0145	98.8992690458508
186.0581	98.9005285628043
186.0993	98.8963374115624
186.1408	98.8914947860341
186.1841	98.883698810408
186.2251	98.877748678593
186.2672	98.872276294588
186.308	98.877509804688
186.3511	98.8735358115416
186.3916	98.8704521665863
186.4352	98.8721677155403
186.4757	98.8733186534461
186.5166	98.8712339357299
186.559	98.8668690580116
186.6016	98.8696269658237
186.6418	98.8719505574449
186.6827	98.8769451936399
186.7254	98.8759679822104
186.7665	98.8717333993494
186.8087	98.8701264294432
186.8497	98.8694749551569
186.8925	98.8647843402954
186.9328	98.8683891646797
186.9764	98.8705607456341
187.0189	98.8825478725022
187.0583	98.8810929132627
187.101	98.8816358085013
187.1426	98.8842851372657
187.1836	98.8741655700183
187.2277	98.8672599425834
187.2701	98.8641328660091
187.3109	98.8669993528689
187.3537	98.8518851494265
187.3954	98.8548384995244
187.4344	98.868519459537
187.4776	98.880984334215
187.5192	98.8775749521167
187.5605	98.8631556545797
187.6012	98.8623087380075
187.6438	98.8559677216207
187.6851	98.8537527090473
187.7297	98.8619395692452
187.7712	98.8703435875386
187.812	98.8669124896307
187.8511	98.872515168493
187.895	98.871277367349
187.9331	98.8788996164988
187.9769	98.882982188693
188.0205	98.8848931799329
188.0596	98.8722111471594
188.1024	98.860810347149
188.145	98.8624390328647
188.1862	98.8601371570531
188.2282	98.8607886313394
188.2687	98.8663044469635
188.3121	98.8625258961029
188.3537	98.8610492210539
188.3954	98.8688669124897
188.4368	98.8651969406768
188.4788	98.8628299174365
188.5222	98.8633945284847
188.5608	98.8561414480971
188.6044	98.8517331387597
188.6487	98.8480631669468
188.6884	98.8435245627522
188.7297	98.8410272446547
188.7711	98.8357068713165
188.8142	98.8321889101704
188.8566	98.8293007075011
188.8962	98.8276068743567
188.9401	98.824544945211
188.9834	98.8213527212081
189.0231	98.8212658579699
189.0658	98.8197240354924
189.1073	98.8194417299683
189.1483	98.8187468240629
189.1915	98.8121017863425
189.2299	98.8107554061508
189.2722	98.8127098290097
189.3141	98.8127966922479
189.3558	98.8166621063467
189.399	98.8152505787263
189.4391	98.8152505787263
189.481	98.817834760062
189.5222	98.8171832857757
189.5654	98.8162712217749
189.607	98.8138173352965
189.6503	98.8146859676782
189.6896	98.816075779489
189.7304	98.8157934739649
189.7723	98.8146208202496
189.8152	98.8077586244338
189.8565	98.8102342267218
189.8996	98.8100605002454
189.9421	98.812318944438
189.9833	98.8093438785305
190.0259	98.8071071501475
190.0676	98.8026119775719
190.109	98.7975087623292
190.1494	98.7969658670906
190.1924	98.7995283326167
190.2321	98.8009398602371
190.275	98.7978344994723
190.3154	98.7980299417582
190.3578	98.8024816827147
190.3986	98.8007661337607
190.4403	98.8058476331939
190.4808	98.8086706884346
190.5237	98.8111028591035
190.5661	98.8169878434898
190.6076	98.8245232294015
190.6496	98.8237414602579
190.6899	98.8157934739649
190.7324	98.8172267173948
190.775	98.8263907890223
190.817	98.8258261779741
190.8603	98.8275851585472
190.9012	98.8217218899704
190.9435	98.816314653394
190.9859	98.8089747097682
191.0276	98.79889857414
191.0687	98.7964664034711
191.1098	98.7919929467051
191.1516	98.7900385238462
191.193	98.7830894647922
191.2354	98.7799841040274
191.2781	98.7792240506934
191.3181	98.7732739188785
191.3579	98.7726441604017
191.401	98.7744031409747
191.4428	98.7744031409747
191.4827	98.7715583699245
191.5244	98.7784857131689
191.5668	98.7791371874552
191.6112	98.7766181535482
191.6524	98.7728830343067
191.6928	98.7701034106851
191.7365	98.769061051827
191.7776	98.7717538122104
191.8206	98.7601575699141
191.8602	98.7562487241962
191.9024	98.7575299569593
191.9452	98.7600272750568
191.9862	98.7577036834357
192.0275	98.7592889375323
192.07	98.7601575699141
192.1119	98.7597666853423
192.1532	98.7592455059132
192.1944	98.758876337151
192.2319	98.7165087927313
192.2742	98.687018723371
192.3146	98.6881913770864
192.3583	98.6956616155694
192.4008	98.7028278327188
192.4423	98.7098854708205
192.4865	98.7321007439837
192.5289	98.7480835798078
192.5729	98.7701468423042
192.6161	98.7853913406038
192.6564	98.7816127897432
192.6976	98.7741859828793
192.7398	98.7635018045838
192.7811	98.7697342419228
192.8251	98.7713846434482
192.865	98.7747071623083
192.9074	98.7748808887847
192.95	98.7741859828793
192.9903	98.7712109169718
193.0315	98.7648481847755
193.0736	98.7570739249589
193.1153	98.7497774129522
193.1554	98.7473452422833
193.1991	98.7454342510435
193.2385	98.7428500697078
193.2806	98.7370085169405
193.3196	98.7376382754173
193.3629	98.7360530213206
193.4033	98.7367044956069
193.4484	98.7325350601745
193.4887	98.7298422997911
193.5296	98.7276707188368
193.5727	98.7260637489305
193.6139	98.7251516849297
193.654	98.7221549032127
193.6959	98.7254339904538
193.7416	98.7273884133127
193.7806	98.7196575851151
193.8236	98.720330775211
193.8647	98.7207216597828
193.9072	98.7221114715936
193.9501	98.7210256811164
193.9914	98.7194621428292
194.0316	98.7199833222583
194.0733	98.7153795706351
194.1144	98.7159441816832
194.1538	98.6941632247109
194.1949	98.6625232902058
194.2367	98.6567903164862
194.2808	98.6617198052527
194.3221	98.669363770212
194.3641	98.6803736856507
194.407	98.6884519668009
194.4477	98.6935551820437
194.4904	98.6925779706142
194.5334	98.697963491381
194.5742	98.7016986106225
194.6182	98.7105586609163
194.6612	98.7225892194035
194.7026	98.7244567790243
194.7433	98.7137726007288
194.7873	98.7342288933189
194.8308	98.7565093139108
194.8722	98.7488436331418
194.911	98.7393972559903
194.9524	98.7380943074177
194.9931	98.7294514152193
195.0366	98.7198964590201
195.0788	98.7134251477761
195.1184	98.7089951226292
195.1606	98.7036964651005
195.2007	98.7031752856715
195.243	98.7046302449109
195.285	98.7014163050985
195.3269	98.7069972681512
195.3676	98.7026323904329
195.4111	98.6956616155694
195.4515	98.6993967348109
195.4924	98.6967908376657
195.5339	98.6921219386138
195.5746	98.6910795797557
195.619	98.6940112140441
195.659	98.6891903043254
195.7007	98.6910144323271
195.7435	98.6899503576594
195.7843	98.6860632277511
195.8265	98.6831967408913
195.8684	98.6797439271739
195.91	98.6802433907934
195.9524	98.6764431241233
195.9923	98.6727514365008
196.0356	98.6751184597411
196.0788	98.6771597458382
196.1192	98.6754007652652
196.1628	98.6769860193618
196.2039	98.6798959378407
196.2454	98.6794833374594
196.287	98.6756396391701
196.3284	98.673554921454
196.3715	98.67231712031
196.4122	98.67231712031
196.4526	98.6687557275448
196.4967	98.6707318662133
196.537	98.6717742250714
196.5796	98.6694723492597
196.6198	98.6725559942149
196.6612	98.6699066654506
196.7045	98.6692551911643
196.7458	98.6673876315435
196.7862	98.6675613580199
196.8301	98.6666710098286
196.8721	98.6645211446838
196.9142	98.6656503667801
196.9547	98.6672573366863
196.9972	98.6656286509705
197.038	98.6641736917311
197.0775	98.6632399119207
197.1203	98.6625232902058
197.1628	98.6572246326771
197.2056	98.6523385755298
197.2467	98.6550747675323
197.2878	98.6535329450547
197.3306	98.6540975561028
197.3699	98.6568771797244
197.4112	98.653945545436
197.4539	98.6514482273385
197.4949	98.6468444757152
197.5371	98.6463884437148
197.5807	98.6480388452401
197.6224	98.6486034562883
197.6646	98.6457586852381
197.7054	98.6472787919061
197.7479	98.6456283903808
197.7887	98.6454980955235
197.83	98.6425013138065
197.8739	98.6365077503724
197.9146	98.6364208871343
197.9548	98.6369203507538
197.9976	98.6385056048505
198.0361	98.6364643187534
198.0794	98.6358128444671
198.1224	98.63329381056
198.1655	98.6353133808475
198.2039	98.6359431393243
198.246	98.6333806737982
198.2888	98.6315565457965
198.3292	98.6291678067467
198.3706	98.6135107080657
198.4128	98.615877731306
198.4548	98.6183533335939
198.4952	98.6183533335939
198.5368	98.6190048078803
198.5784	98.6174629854027
198.6215	98.6162686158778
198.6618	98.6199603035002
198.6993	98.5758772101265
198.7418	98.5546608642024
198.7858	98.5645415575448
198.8288	98.5821313632751
198.8709	98.5902096444254
198.9116	98.5998297480532
198.955	98.6181361754985
199.002	98.6512745008621
199.0423	98.6642605549693
199.0822	98.6582669915352
199.124	98.6500584155277
199.165	98.6392439423749
199.2045	98.6307313450338
199.2474	98.6271916680782
199.2901	98.6229570852172
199.331	98.6197865770238
199.3719	98.6210026623583
199.413	98.6165726372114
199.4546	98.6163337633064
199.4974	98.6108179476823
199.5395	98.6104270631105
199.5812	98.6137061503516
199.6239	98.6100361785387
199.6653	98.6072782707267
199.707	98.6229788010267
199.7512	98.6259538669342
199.7911	98.6347270539899
199.8335	98.6381581518978
199.8736	98.6150525305433
199.9127	98.5689715826917
199.9544	98.5639769464966
199.9953	98.5680595186908
200.0377	98.5721638066946
200.082	98.5839989228959
200.1253	98.6090155354902
200.1668	98.6211763888346
200.2099	98.625823572077
200.255	98.658896750012
200.2931	98.6699935286888
200.3343	98.6544884406746
200.3759	98.6454980955235
200.4174	98.6385056048505
200.4601	98.6299495758903
200.499	98.6207420726438
200.5417	98.6115345693972
200.5846	98.6040208992951
200.626	98.6022836345316
200.6674	98.6021967712935
200.7114	98.5976147354798
200.7501	98.5951608490013
200.7924	98.5913388665216
200.8336	98.5888632642337
200.8746	98.5863876619457
200.9158	98.5836731857527
200.9583	98.5811758676552
201.0002	98.5823050897515
201.0414	98.5772670219373
201.0842	98.5821747948942
201.1271	98.5780922227
201.1691	98.5741833769821
201.2094	98.5721855225041
201.2528	98.5714471849796
201.2925	98.569861930883
201.3331	98.5671257388804
201.3746	98.5690150143107
201.4184	98.5658010744983
201.4593	98.563672925163
201.5022	98.5624134082095
201.5441	98.5637163567821
201.5844	98.5630431666862
201.6264	98.5656924954506
201.6684	98.5652798950692
201.7098	98.5629780192576
201.7541	98.5591343209684
201.7942	98.5588085838252
201.8364	98.5587651522061
201.8774	98.5577010775385
201.9199	98.5591126051588
201.9584	98.5404587247608
201.9973	98.4978305906266
202.0402	98.4883190660465
202.085	98.4986340755797
202.1274	98.5081456001599
202.1697	98.5179828618831
202.2122	98.5290579247504
202.2546	98.540784461904
202.2934	98.5476466577198
202.338	98.5496010805787
202.3832	98.563911799068
202.423	98.5729238600286
202.4651	98.5730107232668
202.5066	98.5684721190721
202.5493	98.5682332451672
202.5894	98.5633471880198
202.6316	98.5575490668717
202.6716	98.5511646188659
202.7133	98.5511646188659
202.7537	98.5486455849588
202.797	98.5484501426729
202.8391	98.5454750767654
202.8812	98.5401764192368
202.9215	98.5391123445691
202.9629	98.5363544367571
203.0046	98.5375270904724
203.0474	98.537787680187
203.0881	98.535833257328
203.1308	98.5373967956152
203.1728	98.5385043019019
203.2138	98.5382654279969
203.2567	98.5297962622749
203.2981	98.5306214630376
203.3384	98.5249970683657
203.3795	98.5230209296973
203.4207	98.5251490790325
203.4621	98.5273206599869
203.5044	98.5239764253172
203.5448	98.498286622627
203.5855	98.4606531246879
203.628	98.4563099627791
203.6706	98.4606096930688
203.7113	98.4696217540294
203.7536	98.4879716130938
203.8002	98.5206104748379
203.8383	98.5382654279969
203.8796	98.5307734737044
203.9243	98.5531841891534
203.9672	98.5757903468884
204.0072	98.5705351209788
204.0504	98.5600246691597
204.091	98.5465608672426
204.1334	98.5335530973259
204.1744	98.5239329936981
204.217	98.5173313875968
204.2587	98.5122064565445
204.3025	98.5122064565445
204.3415	98.5133791102599
204.3842	98.5110772344483
204.4273	98.5122281723541
204.4665	98.5083410424457
204.5073	98.5019348786304
204.5475	98.4952029776718
204.5904	98.4934005654797
204.6328	98.500002171581
204.6742	98.4999587399619
204.7178	98.5076895681594
204.7598	98.5067340725395
204.8027	98.5098611491138
204.8409	98.5069077990159
204.8825	98.5088187902557
204.9242	98.5141608794034
204.9656	98.5238461304599
205.0081	98.5206321906475
205.0509	98.5162455971196
205.0904	98.5055179872051
205.1311	98.5007839407245
205.1763	98.4975700009121
205.2173	98.4913592793826
205.2578	98.4884059292847
205.3002	98.4896002988096
205.3408	98.4907295209058
205.3856	98.4866686645212
205.4248	98.4805448062299
205.4679	98.4784166568946
205.5078	98.4767011079406
205.5511	98.4784383727041
205.5918	98.4776783193701
205.6342	98.4767228237502
205.675	98.4769834134647
205.719	98.4727271147941
205.7608	98.4685576793618
205.8034	98.4662992351692
205.8446	98.4656477608829
205.8863	98.4678193418373
205.9264	98.4656043292638
205.9698	98.4678844892659
206.0111	98.4689919955526
206.053	98.4695131749817
206.0942	98.4712070081261
206.1357	98.4666032565028
206.1779	98.4619560732605
206.2192	98.4563968260173
206.2615	98.4530525913476
206.3023	98.4529222964903
206.3469	98.4516627795368
206.3874	98.453030875538
206.429	98.4534869075385
206.4703	98.4526182751567
206.5127	98.4517062111559
206.5533	98.4508810103932
206.5976	98.4518582218227
206.639	98.4509678736314
206.6794	98.4467115749608
206.7217	98.4471893227708
206.7643	98.4446485730542
206.8073	98.4459732374363
206.8474	98.4476887863903
206.8899	98.4530525913476
206.9336	98.4555716252546
206.9742	98.4569614370654
207.0164	98.4553761829687
207.0568	98.449274040487
207.0972	98.4438233722915
207.139	98.4411740435272
207.1812	98.4378298088575
207.2234	98.4379601037147
207.2644	98.436331417999
207.3062	98.4372869136189
207.3468	98.4349198903786
207.3911	98.4377646614288
207.4317	98.4361576915226
207.4728	98.4338123840919
207.5148	98.4349416061882
207.5583	98.43437699514
207.5982	98.4363965654276
207.6391	98.4349633219977
207.6825	98.4337906682823
207.7238	98.4319882560902
207.7662	98.4342032686637
207.8051	98.433095762377
207.8491	98.4292520640877
207.891	98.4269719040856
207.933	98.4324660039002
207.974	98.4322488458048
208.0167	98.4302944229458
208.0573	98.4349416061882
208.1	98.4371566187616
208.1415	98.4363097021894
208.1844	98.4311630553276
208.2256	98.4323357090429
208.2674	98.4280794103724
208.3093	98.4244745859881
208.351	98.4196971078885
208.391	98.4213040777947
208.4336	98.4211303513184
208.4753	98.4217166781761
208.5161	98.4174820953151
208.5589	98.4173300846483
208.6009	98.4169826316956
208.6408	98.4138338393117
208.6836	98.4079271391159
208.7247	98.4097729829271
208.767	98.4088609189262
208.8078	98.4094472457839
208.8504	98.4067544854005
208.8907	98.4106198994993
208.9338	98.4135298179781
208.974	98.4109456366424
209.0148	98.4062767375905
209.058	98.4027370606349
209.1008	98.3964177600577
209.1431	98.395592559295
209.1852	98.3993276785366
209.2262	98.4101421516893
209.2685	98.4176992534105
209.3085	98.4228676160819
209.3501	98.4300338332313
209.3922	98.4293606431354
209.4321	98.427666809991
209.4776	98.4302292755172
209.5188	98.4401751162882
209.5592	98.4409786012413
209.6032	98.435375922379
209.6436	98.4325962987575
209.6845	98.4322054141857
209.7268	98.4358753859985
209.7664	98.4324660039002
209.8101	98.424670028274
209.8532	98.4257775345607
209.8935	98.4113365212142
209.9342	98.4038445669216
209.9762	98.3996751314893
210.018	98.4056252633042
210.0603	98.404018293398
210.1008	98.4067110537814
210.1447	98.4028890713017
210.184	98.4043657463507
210.2262	98.3995665524415
210.268	98.3974384031063
210.3098	98.3932472518643
210.351	98.3949628008183
210.3941	98.3934644099598
210.4354	98.385646718524
210.4772	98.3867325090012
210.5202	98.3826716526166
210.5612	98.3845609280469
210.6022	98.3833882743315
210.6442	98.3790451124228
210.6857	98.379131975661
210.7276	98.3838660221415
210.7707	98.3829973897597
210.8131	98.3759614674676
210.8541	98.3884263421456
210.8945	98.3862981928104
210.938	98.3802177661381
210.9794	98.3788062385178
211.021	98.3793491337564
211.0632	98.3809343878531
211.1053	98.3726172327979
211.1464	98.3724869379406
211.1882	98.3737681707037
211.2286	98.3739201813705
211.2713	98.3708365364153
211.3118	98.3722046324165
211.3544	98.3730949806078
211.3935	98.3656464579343
211.4347	98.3577201874509
211.478	98.3526386880177
211.5207	98.3478394941085
211.563	98.3615638857401
211.6025	98.3646475306953
211.6455	98.371705168797
211.684	98.371466294892
211.7264	98.3661024899348
211.7676	98.3586105356422
211.8085	98.354289089543
211.8516	98.3473617462986
211.8923	98.343865500962
211.9332	98.3342671131437
211.9749	98.3321172479989
212.0179	98.3368078628603
212.0578	98.3415201935313
212.1025	98.3392834651483
212.1437	98.3359392304786
212.1856	98.3375244845753
212.2289	98.3366992838126
212.2692	98.3352226087637
212.3101	98.3319652373321
212.3504	98.3268403062798
212.3918	98.3197826681781
212.4351	98.3288815923769
212.4773	98.3407167085782
212.52	98.3399132236251
212.5608	98.3332899017143
212.6032	98.3390228754338
212.6456	98.3406515611496
212.6869	98.3283821287574
212.7287	98.3276655070425
212.7688	98.3401955291492
212.8125	98.3409555824832
212.8564	98.3431271634375
212.8961	98.3367861470508
212.9373	98.3285341394242
212.9797	98.3264059900889
213.0203	98.3196958049399
213.0618	98.3170030445565
213.1036	98.3095545218831
213.1456	98.3081864258818
213.1886	98.3081212784532
213.2304	98.3069920563569
213.2719	98.3089899108349
213.3121	98.3105968807411
213.3561	98.3089030475967
213.397	98.3046033173071
213.4388	98.3028660525436
213.4803	98.3052547915934
213.5215	98.3014762407328
213.5631	98.3044947382594
213.6052	98.3080561310245
213.6467	98.3126381668382
213.6894	98.3094242270258
213.7313	98.3086207420727
213.7725	98.3019974201619
213.8133	98.3001081447316
213.8544	98.2909875047232
213.8964	98.2863186056713
213.9363	98.284147024717
213.9793	98.285145951956
214.0223	98.2929202117726
214.0637	98.292138442629
214.1039	98.2912480944377
214.144	98.2839950140502
214.1861	98.2781100296638
214.2268	98.2797387153796
214.2712	98.2779363031875
214.3138	98.2801730315705
214.3556	98.2818451489053
214.3966	98.2814759801431
214.4406	98.2814542643335
214.4785	98.2771762498534
214.5212	98.2759167328999
214.5648	98.2722250452775
214.6047	98.2705529279426
214.6488	98.2689242422268
214.6886	98.2625180784115
214.7293	98.2622574886969
214.7714	98.2680773256546
214.8141	98.2689242422268
214.8572	98.2699448852754
214.8982	98.2748960898514
214.9406	98.2723553401348
214.9836	98.2701186117518
215.0249	98.2608676768862
215.0677	98.2572411366924
215.107	98.2547003869758
215.1507	98.2517253210683
215.1914	98.2512692890678
215.2326	98.2500532037334
215.2772	98.2482073599222
215.3184	98.2489891290658
215.3597	98.2506395305911
215.4012	98.253831754594
215.4421	98.2526808166882
215.4834	98.2506395305911
215.5266	98.2538969020226
215.5675	98.2536363123081
215.6094	98.245883768301
215.6508	98.2431475762985
215.6918	98.2454060204911
215.7338	98.2531802803077
215.7758	98.2494017294471
215.8164	98.2496406033521
215.8577	98.2551347031666
215.9014	98.2575885896451
215.9438	98.2578708951691
215.9853	98.2622574886969
216.027	98.2639513218413
216.0672	98.2604985081239
216.1103	98.2702706224186
216.1512	98.2678167359401
216.1938	98.2647982384136
216.2341	98.2604116448857
216.2746	98.2512475732583
216.3171	98.2473387275405
216.3578	98.2397164783906
216.4007	98.23593792753
216.4422	98.2368499915309
216.484	98.233418893623
216.5259	98.2273818985698
216.5675	98.224710853996
216.6109	98.2196076387532
216.6538	98.2172188997034
216.6939	98.2157856562735
216.7373	98.2173491945607
216.778	98.221996377803
216.8186	98.224471980091
216.862	98.2268390033312
216.9045	98.2262743922831
216.9448	98.2270344456171
216.9864	98.2271647404744
217.0277	98.2248628646628
217.0714	98.2193036174196
217.113	98.2160679617976
217.1547	98.2068387427415
217.1923	98.1713333941376
217.2334	98.1557197270757
217.2782	98.1604754893658
217.3195	98.1670119480384
217.3634	98.1768274939522
217.4035	98.1888797682489
217.446	98.1983044295909
217.4895	98.2147215816059
217.5312	98.2214534825644
217.5726	98.2225609888511
217.6171	98.2519641949732
217.6588	98.2681641888928
217.7	98.2649068174613
217.7414	98.2547003869758
217.7838	98.2489674132562
217.8246	98.2470998536355
217.8658	98.2420617858213
217.9075	98.2355470429582
217.9509	98.2283373941897
217.9911	98.2272081720935
218.035	98.2267521400931
218.0764	98.2232993263756
218.1146	98.2270344456171
218.156	98.221475198374
218.197	98.2114424943648
218.239	98.2070124692179
218.2817	98.2000199785448
218.3232	98.2005411579739
218.365	98.2106824410307
218.4059	98.2107041568403
218.4477	98.2094229240772
218.4887	98.2051231937876
218.531	98.2010623374029
218.5728	98.197153491685
218.6144	98.1907256120601
218.6584	98.1879025568194
218.6988	98.1857744074842
218.7392	98.1870122086282
218.7822	98.183689689768
218.8254	98.1813009507182
218.8675	98.1788253484302
218.909	98.1773921050003
218.9516	98.1763063145231
218.9937	98.1773486733812
219.0348	98.1770880836667
219.0765	98.1764366093804
219.1174	98.1760674406182
219.1612	98.1705950566132
219.202	98.1658392943231
219.2433	98.165556988799
219.2837	98.1644929141314
219.3253	98.1596937202222
219.3678	98.1572398337438
219.41	98.1546556524081
219.4499	98.1542864836458
219.4922	98.1549162421226
219.5338	98.1532441247878
219.5764	98.1551334002181
219.618	98.1501604798326
219.66	98.1437326002076
219.7039	98.1427988203973
219.7423	98.1441234847794
219.7864	98.1424947990636
219.8274	98.143906326684
219.8678	98.146903108401
219.9106	98.1462082024956
219.9516	98.1432114207786
219.9938	98.1485969415454
220.0356	98.1514851442147
220.0777	98.1489443944981
220.1183	98.1606275000326
220.1603	98.1620390276529
220.203	98.1576741499346
220.2434	98.1623430489866
220.2853	98.1615395640334
220.3281	98.1553939899326
220.3674	98.150377637928
220.4101	98.1573701286011
220.4508	98.1546556524081
220.4958	98.1493569948795
220.5342	98.1493135632603
220.577	98.1480974779259
220.6159	98.1398237544898
220.6594	98.1315717468632
220.7009	98.1249267091428
220.7438	98.1198886413287
220.7846	98.1194543251378
220.8262	98.1203446733291
220.8688	98.1137213514183
220.9074	98.1105508432249
220.9489	98.1116366337021
220.9923	98.1122229605598
221.035	98.1076843563652
221.0766	98.10364521579
221.1178	98.1045572797909
221.1594	98.1033846260755
221.202	98.105121890839
221.2447	98.1010176028352
221.286	98.1035583525519
221.329	98.0989546009286
221.3703	98.0943074176863
221.4132	98.0940902595908
221.4545	98.0890956233958
221.4953	98.0847307456775
221.5372	98.084470155963
221.5791	98.0890956233958
221.6208	98.0937428066381
221.6621	98.0927873110182
221.7046	98.0885310123476
221.7466	98.0881184119663
221.7869	98.086706884346
221.8301	98.0849261879634
221.869	98.0805613102451
221.9114	98.0826243121518
221.9538	98.0827763228186
221.997	98.0865765894887
222.0393	98.0827111753899
222.0812	98.0800184150065
222.123	98.0863159997742
222.1635	98.0844050085343
222.2051	98.0913974992074
222.2475	98.0992803380718
222.289	98.1030371731228
222.3327	98.1045138481718
222.3743	98.105599638649
222.4152	98.0986940112141
222.4552	98.1016690771216
222.4972	98.1010827502639
222.5394	98.0943508493053
222.5804	98.0876623799659
222.6212	98.0826677437709
222.6648	98.0787806138625
222.7056	98.0735471037625
222.7475	98.0682701620434
222.7908	98.0654905384218
222.8307	98.0612342397512
222.8715	98.0703114481405
222.914	98.069334236711
222.9556	98.0538291486969
222.9987	98.0548497917454
223.0407	98.059344964321
223.0819	98.0585849109869
223.1231	98.0556098450794
223.1642	98.053916011935
223.2063	98.0554144027936
223.2483	98.0532211060296
223.2905	98.0614296820371
223.3317	98.0543068965068
223.3742	98.0456205726893
223.4138	98.0520701681238
223.4591	98.0536119906014
223.5001	98.0530039479342
223.5428	98.0560441612703
223.5827	98.0595838382259
223.6232	98.064339600516
223.6673	98.0578248576529
223.7047	98.0472926900242
223.7485	98.0390623982072
223.7902	98.0335465825831
223.8304	98.0302023479133
223.8709	98.0266843867673
223.9139	98.0262500705764
223.9558	98.0216463189531
223.9975	98.0249254061942
224.0406	98.0233401520976
224.0814	98.0228624042876
224.1254	98.0201696439042
224.1655	98.0228189726685
224.21	98.0229492675258
224.253	98.0236007418121
224.2934	98.0247733955274
224.3352	98.0272924294345
224.3756	98.029507442008
224.4169	98.0318961810578
224.4574	98.0241653528602
224.4998	98.0161739349482
224.5392	98.0101586557045
224.5829	98.0076396217975
224.6246	98.0102672347523
224.6664	98.011135867134
224.7069	98.0122216576112
224.7493	98.0143498069465
224.7909	98.0092683075133
224.8326	98.0092248758942
224.874	98.0151750077091
224.9166	98.0161956507577
224.9586	98.0139589223747
224.9986	98.0153921658046
225.0414	98.0222977932395
225.0822	98.0251642800992
225.1244	98.0206908233332
225.1683	98.0251208484801
225.2095	98.0298983265797
225.2506	98.0318093178196
225.2922	98.0292251364839
225.3338	98.0139806381843
225.3773	98.0078567798929
225.4186	98.0056200515099
225.4599	98.0024061116975
225.5008	97.9947621467381
225.5412	97.9977589284551
225.5842	97.9920693863547
225.6254	97.9847294427289
225.667	97.9735240850044
225.709	97.970831324621
225.7536	97.969593523477
225.7932	97.9623404430894
225.8354	97.9637302549002
225.8758	97.9639474129956
225.9176	97.9628616225184
225.9602	97.9637302549002
226.0021	97.9570417855607
226.0441	97.9471393764088
226.0875	97.9461838807889
226.1275	97.9518082754607
226.1695	97.9605814625164
226.211	97.9688769017621
226.2524	97.9672482160463
226.2945	97.9635348126143
226.3401	97.9594522404201
226.3794	97.9563251638458
226.4225	97.9559559950836
226.4619	97.9473999661234
226.5025	97.9482034510765
226.5458	97.9456844171694
226.5868	97.9448809322163
226.6283	97.943469404596
226.6702	97.9444031844063
226.7132	97.9432088148814
226.7559	97.944511763454
226.7945	97.9436431310723
226.8371	97.9414715501179
226.8797	97.9421664560233
226.924	97.9396474221163
226.9643	97.9361294609702
227.0056	97.9352391127789
227.0482	97.9381273154482
227.0886	97.9392999691636
227.1311	97.933523563825
227.1723	97.927812305915
227.2118	97.9258795988656
227.2547	97.9234691440062
227.2969	97.922861101339
227.337	97.9184745078112
227.379	97.9105048057087
227.4203	97.9075731714203
227.4641	97.910678532185
227.505	97.913393008378
227.5475	97.9163463584759
227.5883	97.9202769200033
227.6303	97.9208415310515
227.6701	97.9183007813348
227.7144	97.9150216940938
227.757	97.915390862856
227.7996	97.9157383158087
227.8408	97.9162377794282
227.8816	97.9155645893323
227.9234	97.914153061712
227.9656	97.915151988951
228.0067	97.9150651257129
228.0491	97.9097881839937
228.0906	97.9072474342771
228.1333	97.902209366463
228.1727	97.9029911356066
228.2153	97.8982788049356
228.2577	97.8969975721725
228.297	97.8919160727393
228.3396	97.8929149999783
228.382	97.889266743975
228.4244	97.8907651348335
228.4651	97.8874860475924
228.5071	97.8842069603513
228.549	97.8802763988239
228.5922	97.8806889992052
228.6348	97.8807107150148
228.6749	97.880841009872
228.7168	97.8782351127268
228.7583	97.8796683561567
228.8006	97.8781699652982
228.8452	97.8749777412952
228.8848	97.8746737199616
228.926	97.874130824723
228.9675	97.8775402068214
229.0092	97.8873123211161
229.0525	97.8820570952065
229.094	97.8903091028331
229.1352	97.8949562860754
229.1766	97.8937836323601
229.2175	97.8873557527351
229.2594	97.8784522708222
229.3011	97.8693316308139
229.3422	97.8639461100471
229.385	97.8637723835707
229.4257	97.8564541557545
229.4671	97.8562152818495
229.509	97.8536745321329
229.552	97.8540002692761
229.592	97.8561284186113
229.6342	97.8535659530852
229.6755	97.8517852567026
229.7173	97.8541305641333
229.7596	97.8520458464171
229.8	97.8525670258462
229.8414	97.8550860597532
229.885	97.8512640772736
229.9254	97.8490707805097
229.9666	97.8466820414598
230.0088	97.8444887446959
230.0495	97.8387992025955
230.0922	97.8382780231665
230.1349	97.8338045664005
230.1764	97.8328056391614
230.217	97.8295482677299
230.2594	97.8258565801075
230.3002	97.8286362037291
230.3402	97.8276372764901
230.384	97.8206882174361
230.4277	97.8193852688635
230.4687	97.8187337945772
230.5104	97.8168228033373
230.5525	97.8148683804784
230.5947	97.810221197236
230.635	97.8058346037082
230.676	97.805465434946
230.7178	97.8051179819933
230.7584	97.8028378219912
230.8011	97.797278574748
230.8442	97.7961927842708
230.8856	97.7986032391302
230.9273	97.7993198608451
230.969	97.7978866174152
231.0104	97.8003405038937
231.0526	97.8041407705638
231.095	97.8080061846626
231.1379	97.8084187850439
231.1786	97.8030549800866
231.2211	97.7987986814161
231.2651	97.7947378250314
231.3072	97.7920884962671
231.3489	97.7919582014098
231.3911	97.7894391675027
231.4323	97.7911547164567
231.4738	97.7871590075007
231.5184	97.7845965419745
231.5597	97.7827941297824
231.6023	97.7827289823538
231.6452	97.7756061968234
231.6884	97.7724574044396
231.7287	97.7700686653898
231.7704	97.7701338128184
231.8132	97.7668330097678
231.8538	97.7626418585259
231.8978	97.7588415918557
231.9397	97.7629241640499
231.9802	97.7651391766234
232.0239	97.7608828779528
232.067	97.7545201457565
232.1083	97.7505895842291
232.149	97.7441182729851
232.1904	97.7428153244125
232.232	97.7408174699345
232.2759	97.743553661937
232.3184	97.7447045998428
232.3617	97.7441617046042
232.4052	97.7463767171777
232.4466	97.7455949480341
232.4867	97.7441399887947
232.531	97.7393842265046
232.5715	97.7343027270714
232.6114	97.7318271247834
232.655	97.7280051423037
232.6974	97.7251169396344
232.7368	97.7241180123954
232.7793	97.7194491133435
232.8218	97.7164523316265
232.8644	97.7135858447667
232.9076	97.7152145304825
232.9492	97.7108713685738
232.9894	97.7124566226705
233.0308	97.7090689563817
233.0732	97.7061590379028
233.1158	97.7049863841874
233.157	97.7019244550418
233.2012	97.7038571620912
233.2434	97.7055944268547
233.2836	97.7022067605659
233.3264	97.7021198973277
233.3683	97.703249119424
233.4098	97.705246973902
233.4524	97.7040743201866
233.4937	97.6990362523725
233.535	97.6959526074173
233.5776	97.694302205892
233.6212	97.6988408100866
233.6624	97.6939981845584
233.7032	97.697820167038
233.746	97.6966475133227
233.7892	97.6933901418911
233.8288	97.6881783476006
233.8733	97.6807732565463
233.9143	97.6871577045521
233.9566	97.6932598470339
233.998	97.6984064938957
234.0382	97.6937810264629
234.0796	97.6916528771276
234.1196	97.686593093504
234.1634	97.6835745959774
234.2056	97.6821413525475
234.2446	97.6805126668317
234.2853	97.6762346523516
234.3275	97.6693073091072
234.3709	97.6667882752001
234.413	97.6633354614827
234.4531	97.6637697776736
234.4958	97.660990154052
234.5357	97.6614244702429
234.5779	97.6608598591947
234.6196	97.6599043635748
234.662	97.6541279582362
234.7039	97.6554309068088
234.7441	97.6516740717577
234.7895	97.6492853327079
234.8302	97.6472440466109
234.8709	97.6465925723245
234.9126	97.6440083909888
234.9544	97.6245510256377
234.9916	97.5699791962545
235.0332	97.5705220914931
235.0776	97.5778186034998
235.1199	97.59636390485
235.1606	97.6188831993468
235.2036	97.6335630865983
235.2452	97.6407944511764
235.289	97.6561475285237
235.3308	97.6607729959565
235.3751	97.6905236550314
235.4142	97.6919568984613
235.457	97.6938678897011
235.4986	97.6785582439728
235.5418	97.6655070424371
235.5826	97.6590574470026
235.623	97.6486121426121
235.663	97.6538239369026
235.7046	97.6548228641416
235.7476	97.6479172367067
235.7895	97.6431614744166
235.8308	97.6410333250814
235.8719	97.6279386919265
235.913	97.620729043158
235.9547	97.6149309220099
235.9973	97.6085681898136
236.0384	97.6060057242874
236.0823	97.598318327709
236.1216	97.5949523772297
236.1623	97.5917167216077
236.2045	97.5912606896073
236.248	97.5840727566483
236.2896	97.5828132396948
236.3307	97.5919338797031
236.372	97.5979708747563
236.4135	97.5878078758898
236.4546	97.5836818720765
236.4968	97.5812931330267
236.5382	97.581423427884
236.5782	97.5754950118786
236.6202	97.5669389829184
236.6638	97.567525309776
236.7063	97.5670909935852
236.7461	97.5616186095802
236.7866	97.558817270149
236.831	97.5546261189071
236.8716	97.5526716960482
236.9139	97.5512818842374
236.956	97.5551907299553
236.9977	97.543116739849
237.0381	97.5620529257711
237.0787	97.5636598956773
237.122	97.568241931491
237.1622	97.5734320099719
237.2043	97.5842464831247
237.2458	97.5748435375923
237.2878	97.5604459558648
237.3298	97.5539312130017
237.3723	97.5512818842374
237.4129	97.547590196615
237.4549	97.5449625836602
237.4967	97.5439419406116
237.5371	97.5424435497531
237.5817	97.5462872480423
237.6221	97.5436813508971
237.664	97.5340178156502
237.7039	97.5284368525975
237.747	97.5214226461148
237.7864	97.5158633988717
237.8283	97.5201414133518
237.8702	97.5096526773422
237.9135	97.5195768023036
237.9529	97.5154507984903
237.994	97.5114550895343
238.0341	97.503854556194
238.077	97.5024213127641
238.1194	97.4991205097135
238.1624	97.4871768144645
238.2036	97.5005971847625
238.2448	97.5100869935331
238.285	97.5078936967691
238.3277	97.5143867238227
238.3696	97.5297615169796
238.4108	97.5188818963983
238.4526	97.5164062941103
238.4944	97.5116288160106
238.5354	97.5097178247708
238.5772	97.5129751962024
238.617	97.5114550895343
238.6608	97.5048969150521
238.7015	97.5144301554418
238.7441	97.5046797569567
238.7844	97.5017046910492
238.8244	97.4939738628516
238.8665	97.4893049637998
238.9106	97.4850920967483
238.9512	97.473495854452
238.9927	97.466025615969
239.0336	97.4681537653042
239.076	97.470021324925
239.1168	97.4704556411159
239.1584	97.4745382133101
239.2	97.4795762811242
239.2432	97.4741038971192
239.2837	97.4741907603574
239.3258	97.4661124792071
239.3687	97.4634631504428
239.4098	97.4600320525349
239.451	97.4614218643457
239.4946	97.4572958605324
239.5363	97.4519320555751
239.5793	97.4461773660461
239.6188	97.4482620837623
239.661	97.4446138277589
239.7017	97.4390980121348
239.7455	97.4385768327058
239.7842	97.4382728113722
239.8246	97.4318883633663
239.8687	97.4250478833601
239.9085	97.4184679930683
239.9511	97.4184245614493
239.9933	97.417056465448
240.0344	97.4114972182048
240.077	97.4043092852459
240.119	97.399401512289
240.1586	97.4010519138143
240.2	97.39840258505
240.2414	97.3990974909554
240.2836	97.3985980273359
240.325	97.3955795298093
240.3668	97.3899117035184
240.4094	97.3855033941811
240.4502	97.3833318132267
240.491	97.3805739054146
240.533	97.3826369073213
240.576	97.3830712235122
240.6176	97.3808344951292
240.661	97.3734728356939
240.7017	97.3719961606449
240.7411	97.3719527290258
240.7842	97.372560771693
240.8256	97.3694119793092
240.8669	97.3671318193071
240.9063	97.366567208259
240.9472	97.3655248494009
240.989	97.3656551442581
241.0316	97.3622023305407
241.0748	97.3581631899656
241.1146	97.3569688204407
241.1557	97.352147910722
241.1978	97.3488471076713
241.2388	97.3422672173796
241.2823	97.3430924181423
241.3223	97.3407471107116
241.3642	97.3390967091863
241.4059	97.339726467663
241.4474	97.3365993910887
241.4906	97.3331248615617
241.531	97.3309967122265
241.5746	97.330497248607
241.6152	97.3290857209866
241.657	97.329780626892
241.6998	97.3278913514617
241.7414	97.3290857209866
241.7831	97.327782772414
241.8242	97.3276959091758
241.8644	97.3259586444123
241.9064	97.3207034185028
241.9491	97.3166642779276
241.9915	97.3157087823077
242.0328	97.3161430984986
242.0736	97.3162951091654
242.1167	97.3125817057334
242.1592	97.3064578474421
242.2016	97.3057846573463
242.2434	97.2989876089591
242.284	97.3000951152458
242.3247	97.3000299678172
242.367	97.2951004790508
242.4084	97.2929723297155
242.45	97.2913870756188
242.4924	97.290475011618
242.5344	97.2876519563773
242.5751	97.282005845896
242.6158	97.2786616112262
242.6579	97.2802251495134
242.6988	97.2754476714138
242.742	97.2711479411241
242.7846	97.2667179159772
242.8239	97.2635039761648
242.8656	97.2636777026411
242.9075	97.2599642992091
242.9477	97.259638562066
242.9889	97.2566634961585
243.0318	97.2554691266336
243.0735	97.2519945971066
243.1149	97.2482811936747
243.157	97.243981463385
243.2	97.2404417864294
243.2415	97.2407675235725
243.2834	97.2419618930974
243.3264	97.2413104188111
243.3682	97.2372278466169
243.4095	97.233514443185
243.4494	97.2328846847082
243.4923	97.2286283860376
243.5345	97.223850907938
243.5758	97.2232428652708
243.6182	97.2172058702177
243.6595	97.2174013125036
243.701	97.2187911243144
243.742	97.2160549323118
243.7862	97.2144262465961
243.826	97.2147085521201
243.8674	97.2053056065877
243.9092	97.2085195464002
243.952	97.2070863029703
243.9937	97.2052187433496
244.0343	97.2002675387736
244.0769	97.1949688812449
244.1192	97.1912120461939
244.1598	97.18901874943
244.203	97.1846104400926
244.2453	97.1804627204698
244.2859	97.1807667418034
244.328	97.1789643296113
244.369	97.1783345711345
244.4112	97.1807015943748
244.4532	97.1852401985694
244.4948	97.1811576263752
244.5361	97.1750554838934
244.5782	97.1775093703719
244.619	97.170647174556
244.66	97.1662605810282
244.7023	97.1634809574066
244.7444	97.1579868575921
244.7868	97.1556198343518
244.8274	97.1565970457813
244.8687	97.1539260012074
244.9097	97.1537522747311
244.9526	97.1523190313012
244.9937	97.1461517413908
245.0369	97.1443493291987
245.0787	97.142764075102
245.1234	97.141526273958
245.1632	97.138290618336
245.2039	97.1369225223347
245.2455	97.1316455806156
245.2894	97.129821452614
245.3304	97.1246748057521
245.3713	97.1219168979401
245.4142	97.1177474625077
245.4544	97.1139471958375
245.498	97.1148809756479
245.5394	97.112926552789
245.5804	97.1127093946936
245.6211	97.1121013520263
245.6613	97.1069981367836
245.703	97.1027201223035
245.7458	97.0951195889632
245.7873	97.0906895638163
245.8298	97.0879099401947
245.8727	97.0831324620951
245.912	97.0772257618992
245.9533	97.0772691935183
245.9963	97.0768783089465
246.0366	97.0726220102759
246.0784	97.0737078007531
246.1198	97.0756622236121
246.1636	97.0709716087506
246.2034	97.0682354167481
246.2466	97.0645871607448
246.288	97.0643265710303
246.3285	97.0615903790278
246.3702	97.0584198708344
246.4138	97.0575512384526
246.4566	97.0624372956
246.4985	97.0647174556021
246.5402	97.0606348834079
246.581	97.0552710784506
246.6227	97.0491906517783
246.665	97.0536206769252
246.7057	97.0464327439663
246.7472	97.0497335470169
246.7888	97.0500592841601
246.831	97.0539898456875
246.8739	97.0434359622492
246.916	97.0409603599613
246.96	97.0404826121513
246.9994	97.0332729633828
247.0408	97.0273879789965
247.0834	97.0178330227973
247.1236	97.0140761877462
247.1658	97.0141196193653
247.2098	97.0110142586006
247.2503	97.0070402654541
247.294	97.0045646631661
247.3342	96.9990054159229
247.376	96.9964863820159
247.4186	96.9980933519221
247.4606	96.998288794208
247.5037	96.9946405382046
247.543	96.9880172162938
247.5866	96.9865405412449
247.6278	96.9825448322888
247.6707	96.9797652086672
247.7111	96.9785708391423
247.7535	96.974922583139
247.7916	96.9697325046581
247.833	96.9656065008448
247.875	96.9606118646497
247.9178	96.9584837153145
247.9594	96.9569418928369
248.0021	96.9558343865501
248.0436	96.9565292924555
248.0841	96.954270848263
248.126	96.954270848263
248.168	96.9498842547352
248.2106	96.9524032886422
248.252	96.9594826425535
248.2952	96.9537062372148
248.3348	96.9697325046581
248.3791	96.957028756075
248.4184	96.9471046311136
248.4584	96.9497322440683
248.5044	96.9380925701529
248.5451	96.9394389503447
248.5867	96.9403075827264
248.6274	96.9355518204363
248.671	96.9337928398633
248.7127	96.9343140192923
248.7541	96.9348351987214
248.7973	96.9237384200446
248.8396	96.925193379284
248.8816	96.9244550417595
248.924	96.9081030371731
248.965	96.895594730876
249.0073	96.8976360169731
249.048	96.8965502264959
249.0894	96.910491776223
249.1342	96.9163550447997
249.1725	96.9119684512719
249.214	96.9183746150873
249.257	96.9120987461292
249.2983	96.8989823971648
249.3404	96.8905132314428
249.3849	96.8897966097279
249.4247	96.8823263712448
249.4657	96.8739875003801
249.5068	96.8730971521888
249.5478	96.8653228923721
249.5894	96.8721850881879
249.6319	96.8615877731306
249.6735	96.8496440778816
249.7162	96.8603716877962
249.7574	96.8659526508489
249.8018	96.8486885822617
249.842	96.8405885853019
249.8833	96.846625580355
249.9239	96.8512293319783
249.9666	96.8432596298758
250.009	96.8348990432015
250.0508	96.8297089647205
250.0922	96.8197196923305
250.1348	96.8216523993798
250.1738	96.8236719696674
250.2146	96.8277328260521
250.2577	96.831207355579
250.3006	96.8344864428201
250.3416	96.8347036009156
250.3838	96.8265384565271
250.4245	96.8193722393777
250.4664	96.8099692938453
250.5087	96.8013915490756
250.5503	96.7975695665959
250.5904	96.7984164831681
250.6325	96.7963100496424
250.6763	96.7927920884963
250.7181	96.789187264112
250.7588	96.7860601875378
250.8016	96.7805443719137
250.8418	96.7760709151477
250.8837	96.774767966575
250.9244	96.7769178317199
250.967	96.7730741334307
251.0096	96.7735518812406
251.0516	96.7739861974315
251.0947	96.7721620694298
251.1346	96.7669068435202
251.1774	96.756591833987
251.2181	96.7539207894131
251.261	96.7499902278857
251.3026	96.7468414355019
251.3437	96.7350714667292
251.3859	96.7336382232994
251.4269	96.7331170438703
251.4711	96.7296859459624
251.5142	96.7277315231035
251.5547	96.7325741486317
251.5966	96.7345937189193
251.6372	96.73646127854
251.6775	96.7255599421491
251.7208	96.7221722758603
251.761	96.7283178499612
251.803	96.7226283078607
251.8458	96.7191537783337
251.8869	96.7151797851872
251.9282	96.710576033564
251.9706	96.7049516388922
252.013	96.69839346441
252.0546	96.692443332595
252.0953	96.6886213501153
252.1375	96.6798698788692
252.1795	96.6766993706759
252.2209	96.6765256441995
252.2628	96.6740934735306
252.3039	96.6691422689547
252.347	96.666319213714
252.3852	96.6644950857123
252.4284	96.6608033980899
252.47	96.65984790247
252.5136	96.6545058133222
252.5576	96.6575025950393
252.5973	96.6551572876085
252.6395	96.6499237775085
252.6797	96.6460149317907
252.7196	96.6414111801674
252.7621	96.6382189561645
252.8042	96.6380017980691
252.8465	96.6313567603487
252.8882	96.6277302201549
252.9293	96.623061321103
252.9723	96.6248420174856
253.0113	96.6244077012947
253.0551	96.6246248593902
253.0967	96.6287942948225
253.1387	96.6331808883504
253.1813	96.6301406750143
253.2231	96.6242339748184
253.2626	96.61511333481
253.3053	96.6142664182378
253.3472	96.6075128014698
253.3874	96.5981532875564
253.429	96.5872085195464
253.4711	96.5856666970688
253.5114	96.5828002102091
253.5553	96.5816709881128
253.5972	96.5784570483003
253.6392	96.5712256837223
253.6803	96.5722897583899
253.7192	96.5707696517219
253.7632	96.564102898192
253.8045	96.5582613454247
253.8455	96.5563503541849
253.8878	96.5551994162791
253.9286	96.5537878886587
253.9724	96.5524849400861
254.0142	96.5500093377981
254.0531	96.5496184532263
254.0968	96.5451449964604
254.1388	96.5402806551226
254.1804	96.5369364204528
254.2239	96.530551972447
254.266	96.5288147076835
254.3078	96.528076370159
254.3476	96.5251230200611
254.3898	96.517848223864
254.4331	96.5110511754768
254.4735	96.5089664577606
254.516	96.5024082832784
254.5572	96.5000412600382
254.601	96.4976308051788
254.6417	96.4952854977481
254.6832	96.4961541301299
254.7242	96.4967838886066
254.7655	96.4932007800319
254.8085	96.4903777247912
254.8498	96.485296225358
254.8911	96.4799541362103
254.9346	96.4759149956351
254.9738	96.4736999830617
255.0166	96.4724838977273
255.0586	96.4690310840098
255.1014	96.4625597727658
255.144	96.4611482451455
255.1865	96.4586726428575
255.2272	96.4545032074251
255.2692	96.4477278748475
255.3106	96.4437755975105
255.3544	96.4431241232242
255.3957	96.4376083076001
255.4369	96.4329611243578
255.4779	96.4267504028283
255.5204	96.4277710458769
255.5627	96.4259469178752
255.6058	96.419909922822
255.6456	96.4204962496797
255.6877	96.4046002770938
255.7305	96.4039922344265
255.7718	96.4115493361477
255.8142	96.4131128744349
255.8547	96.4209088500611
255.8953	96.4206048287274
255.9364	96.4163268142473
255.9791	96.411201883195
256.021	96.4139380751975
256.0641	96.411201883195
256.1055	96.4021681064249
256.1459	96.3931343296547
256.1903	96.3835793734555
256.2282	96.3737638275418
256.2705	96.3662067258205
256.3125	96.3625150381981
256.353	96.3591056560998
256.3958	96.3589102138139
256.4392	96.3552836736201
256.4816	96.3476179928512
256.5206	96.346054454564
256.5637	96.3434919890379
256.6062	96.3366949406507
256.6478	96.3313311356934
256.6895	96.3350662549349
256.7316	96.3378024469374
256.7737	96.331591725408
256.8134	96.3239477604486
256.8552	96.3191268507299
256.8968	96.3150008469166
256.939	96.3140453512967
256.978	96.3090072834826
257.0212	96.3025794038576
257.064	96.3026662670958
257.106	96.2957172080418
257.1473	96.2914609093713
257.1891	96.2900276659414
257.2301	96.2856410724136
257.2728	96.2827745855538
257.313	96.2807550152663
257.3566	96.2767810221197
257.3983	96.2692239203986
257.4397	96.2635995257267
257.4803	96.2665745916342
257.523	96.2663574335388
257.5654	96.2628394723927
257.6057	96.2583660156267
257.649	96.2539577062894
257.6921	96.2495059653329
257.7322	96.2449890769478
257.7756	96.2410585154204
257.8155	96.2482681641889
257.8582	96.2454885405673
257.8999	96.2432952438034
257.9425	96.2349780887482
257.983	96.2365199112258
258.0242	96.2334796978897
258.066	96.2268129443598
258.1075	96.2225349298797
258.1498	96.2175837253037
258.1914	96.2120679096796
258.2323	96.2057486091024
258.2769	96.1976920437617
258.3192	96.1930882921385
258.3618	96.1992121504298
258.4035	96.1988646974771
258.4453	96.2006888254788
258.4868	96.212762815585
258.5294	96.2145217961581
258.5705	96.2070732734846
258.6107	96.2030775645286
258.6523	96.2000807828115
258.6949	96.1969102746181
258.7367	96.1862695279418
258.7785	96.1879416452766
258.8188	96.1893314570874
258.8624	96.1857049168936
258.9042	96.1787124262206
258.9472	96.1787992894587
258.9878	96.1748252963122
259.0298	96.1681151111633
259.0715	96.1687231538305
259.1138	96.1626427271583
259.1527	96.1578435332491
259.1953	96.1458781221906
259.2382	96.1377998410403
259.2806	96.1277019896025
259.3225	96.1219907316925
259.3627	96.1146073564477
259.405	96.1095910044431
259.4478	96.1084834981564
259.4883	96.0991891316717
259.5314	96.0966266661455
259.5705	96.0967135293837
259.6136	96.0849869922301
259.6555	96.0879186265185
259.6968	96.093369294714
259.738	96.095367149192
259.7805	96.0964963712883
259.8192	96.0982987834804
259.863	96.0909588398546
259.906	96.0866373937554
259.9462	96.0765612581272
259.9895	96.0721095171707
260.0306	96.0608607278271
260.0731	96.0577119354433
260.1143	96.0520875407715
260.1553	96.0464631460997
260.1989	96.0405564459038
260.2402	96.0340199872311
260.2824	96.026506317129
260.3222	96.0244215994128
260.3662	96.0207081959809
260.4067	96.0201435849327
260.4484	96.0134551155933
260.4903	96.0088079323509
260.5335	96.0019457365351
260.575	95.9991661129135
260.6176	96.0016851468206
260.659	95.9974288481501
260.7022	95.9910878317633
260.741	95.9882213449035
260.7831	95.9826620976604
260.8259	95.976255933845
260.868	95.9716304664122
260.9078	95.9671135780271
260.9475	95.9621623734511
260.9908	95.9565379787793
261.0337	95.9469613067706
261.0749	95.9426832922905
261.116	95.9371240450473
261.1586	95.9352782012361
261.2003	95.9348221692357
261.2414	95.9339752526635
261.2838	95.9287417425634
261.3235	95.9258535398941
261.3647	95.9245071597024
261.4084	95.9199034080792
261.4508	95.9262009928468
261.493	95.9143224450264
261.5337	95.9035296876832
261.5761	95.911347379119
261.6183	95.914821908646
261.6592	95.9150390667414
261.699	95.9082637341638
261.7425	95.9017489913007
261.7846	95.8957554278666
261.826	95.8877640099546
261.8672	95.8754511459433
261.9093	95.8737790286084
261.951	95.8678723284125
261.991	95.8656356000295
262.035	95.8615747436449
262.077	95.8634423032656
262.1191	95.857383592403
262.1581	95.8544519581146
262.2016	95.8577527611652
262.2434	95.8600980685959
262.287	95.8478937836324
262.3288	95.8423345363892
262.3667	95.8432900320091
262.4084	95.8366884259079
262.4532	95.8313463367601
262.4935	95.8196632312256
262.5349	95.807936694072
262.5786	95.806416587404
262.6194	95.79946752835
262.6612	95.8060908502608
262.7022	95.8032677950201
262.745	95.8027683314006
262.7881	95.7984251694919
262.8292	95.7956889774894
262.8709	95.78804501253
262.914	95.7764922018528
262.9542	95.7732348304213
262.996	95.7771653919487
263.0386	95.76615547651
263.0786	95.7549501187855
263.1213	95.756209635739
263.1636	95.7476536067788
263.2056	95.7447871199191
263.2482	95.7363613858161
263.288	95.73284342467
263.3308	95.7301506642866
263.3728	95.7242005324717
263.4148	95.7326696981937
263.4576	95.7303678223821
263.4988	95.7297380639053
263.5398	95.7126477217944
263.582	95.7175120631322
263.6234	95.7118876684604
263.6633	95.708434854743
263.7051	95.715427345416
263.7498	95.7085434337907
263.7908	95.7016378063558
263.8336	95.7026584494044
263.8748	95.7003565735927
263.917	95.6952750741595
263.9583	95.6920394185375
264.0012	95.680074007479
264.043	95.6758611404275
264.0845	95.668173743849
264.127	95.6595742832697
264.1676	95.6565775015527
264.2082	95.6504102116423
264.251	95.6451115541136
264.2932	95.6402254969663
264.3337	95.6468488188771
264.376	95.6471962718298
264.419	95.6512571282145
264.4606	95.6484992204025
264.5039	95.6451115541136
264.5425	95.6325163845783
264.585	95.6317346154347
264.6265	95.6169678649451
264.6698	95.6132761773226
264.7094	95.6092370367475
264.7526	95.6040686740761
264.7936	95.6000512493105
264.8346	95.5937102329238
264.8779	95.587086911013
264.919	95.5792692195772
264.9616	95.5808327578644
265.0054	95.5798772622445
265.0438	95.5733190877623
265.0887	95.5673038085187
265.13	95.5685198938531
265.1717	95.5694102420444
265.212	95.576142143003
265.2549	95.577423375766
265.297	95.5671517978519
265.339	95.5526890686958
265.3795	95.5421351852576
265.4215	95.5360547585854
265.4636	95.5302349216277
265.5069	95.5239156210504
265.5472	95.5188124058077
265.5883	95.5134703166599
265.6322	95.5049794351284
265.6724	95.4990727349325
265.7157	95.4962931113109
265.7567	95.4929488766412
265.7986	95.4893223364474
265.8375	95.4873679135885
265.8818	95.4825035722507
265.9211	95.4827207303461
265.9639	95.4778998206274
266.005	95.470972477383
266.0472	95.4619604164224
266.0888	95.4562491585124
266.13	95.4480188666953
266.1726	95.4449786533592
266.215	95.4433065360244
266.2586	95.4418732925945
266.2992	95.4396148484019
266.3414	95.435141391636
266.3846	95.433186968777
266.4252	95.4305376400127
266.468	95.4253692773413
266.5076	95.4179207546678
266.5521	95.4109934114234
266.5919	95.4066285337051
266.6324	95.4071062815151
266.6746	95.4069759866578
266.7175	95.3992451584603
266.7594	95.3953363127424
266.7999	95.3880615165453
266.8404	95.3829148696834
266.8835	95.3760743896772
266.9238	95.3697116574809
266.9662	95.3627625984269
267.005	95.3560306974684
267.0481	95.3504063027966
267.0885	95.3416331157409
267.1318	95.333967434972
267.1748	95.3345320460202
267.2174	95.3337068452575
267.26	95.3352920993542
267.301	95.3355744048782
267.3412	95.333207381638
267.3825	95.3360738684978
267.4245	95.3265840597272
267.459	95.2709481556763
267.5016	95.2463658592729
267.5457	95.246691596416
267.5872	95.2546178668995
267.63	95.2612194730007
267.6764	95.2759862234904
267.7194	95.2943577983644
267.7607	95.2995261610358
267.8013	95.296138494747
267.8438	95.3023926478955
267.8886	95.3139888901919
267.9296	95.3119476040948
267.9704	95.2993090029403
268.0114	95.285714906166
268.0544	95.2752696017755
268.096	95.2688851537697
268.137	95.2615669259534
268.178	95.2577015118547
268.2213	95.2492323461326
268.2632	95.2437165305086
268.3045	95.2404157274579
268.3467	95.2332495103085
268.3864	95.225518682111
268.43	95.2245414706815
268.4703	95.2197639925819
268.5118	95.2167454950553
268.5543	95.2063219064744
268.5956	95.2003717746594
268.6387	95.197679014276
268.6782	95.1877548893145
268.7216	95.178308512163
268.7629	95.1719674957763
268.8054	95.1682540923443
268.846	95.1659305007231
268.8867	95.1607187064327
268.9278	95.1536827841405
268.9685	95.1480583894687
269.012	95.1461691140384
269.0518	95.137765095745
269.0944	95.1338128184081
269.1362	95.1264945905919
269.1787	95.1210004907773
269.221	95.1115758294354
269.2632	95.1047570652386
269.3031	95.0980685958992
269.3474	95.0922704747511
269.3871	95.0864072061743
269.4296	95.0835407193145
269.4707	95.0804353585497
269.5132	95.0824549288373
269.5564	95.0809782537883
269.5983	95.0751149852115
269.6389	95.0712278553032
269.6763	95.034549852984
269.7179	95.0072096487685
269.7591	94.997242092188
269.8025	94.9980890087602
269.8466	95.0046254674328
269.8932	95.0306192914566
269.9324	95.0349841691748
269.972	95.0297289432653
270.017	95.0511841630944
270.0583	95.0514013211899
270.0989	95.0383718354637
270.1408	95.0311187550761
270.1826	95.0231707687831
270.2232	95.0132249280121
270.267	95.0004560320004
270.3069	94.9863841874161
270.3516	94.9837131428423
270.3918	94.9822364677933
270.433	94.9771549683601
270.4742	94.9757434407397
270.5158	94.9740930392144
270.5591	94.9696847298771
270.5994	94.9625402285372
270.6404	94.9574152974849
270.6835	94.9542882209106
270.7242	94.9500753538591
270.7658	94.9454064548072
270.8081	94.9341793812732
270.8499	94.9289241553636
270.8918	94.9244289827881
270.9328	94.9174147763055
270.9756	94.9120075397291
271.0175	94.9057751023901
271.0586	94.8980877058116
271.0986	94.8932667960929
271.1414	94.8880984334215
271.183	94.8874903907543
271.2254	94.8861440105626
271.2667	94.8915295313294
271.3114	94.8841461560846
271.3526	94.8886630444697
271.393	94.8857531259908
271.4349	94.8877944120879
271.4772	94.8858617050385
271.518	94.8824957545593
271.5596	94.8775879816024
271.6025	94.8766324859825
271.6437	94.8655139914961
271.6852	94.8682067518795
271.7268	94.857522573584
271.7677	94.8569579625359
271.8098	94.8449708356678
271.8514	94.8412357164263
271.8949	94.8297914847968
271.9355	94.8194113278349
271.9762	94.8157630718316
272.0178	94.8168922939278
272.0615	94.8112244676369
272.1016	94.80679444249
272.1446	94.8004099944842
272.1866	94.7869027609481
272.2296	94.7736995487455
272.2677	94.7627113491164
272.3093	94.7498555898665
272.3533	94.7425590778599
272.3963	94.7339161856615
272.437	94.7314405833735
272.478	94.7282700751802
272.5192	94.7201700782204
272.5619	94.7138073460241
272.6047	94.7107671326879
272.6468	94.7072274557323
272.6868	94.7004738389643
272.7289	94.6965432774368
272.7699	94.6974987730568
272.8129	94.690636577241
272.8531	94.6839046762824
272.896	94.6768470381808
272.938	94.6686818937923
272.9795	94.6668143341716
273.0216	94.6594743905458
273.0622	94.6494416865366
273.1045	94.6455762724379
273.146	94.6468357893914
273.1873	94.6453156827233
273.2313	94.6346532202374
273.2721	94.6351743996665
273.3156	94.6322427653781
273.3555	94.6295717208042
273.3981	94.6214282922253
273.439	94.615304433934
273.4799	94.6073998792601
273.5232	94.5972803120128
273.5656	94.5953258891538
273.6064	94.5875081977181
273.6478	94.5771280407563
273.6894	94.5671821999853
273.731	94.5618401108375
273.7715	94.5565631691184
273.8135	94.5538052613064
273.8563	94.548636898635
273.8987	94.5409060704374
273.9385	94.5348256437652
273.9814	94.5331100948112
274.0238	94.5310470929046
274.0656	94.5249449504228
274.108	94.5219698845153
274.1495	94.5189296711792
274.1918	94.5164975005103
274.2315	94.5049881214522
274.2722	94.5005580963053
274.315	94.4988642631609
274.3556	94.4983865153509
274.3965	94.4845101130525
274.4394	94.492479815155
274.4829	94.4788205709521
274.5228	94.4716109221836
274.565	94.4689398776097
274.6068	94.4623817031275
274.6498	94.4547377381682
274.6936	94.4467897518752
274.7329	94.4411002097747
274.7756	94.4336734029108
274.8146	94.4290913670971
274.8572	94.4224246135672
274.898	94.4132605419397
274.9398	94.3976468748779
274.9828	94.3876793182973
275.024	94.390502373538
275.0656	94.3898074676326
275.1064	94.3870929914396
275.1476	94.3866803910583
275.1924	94.383792188389
275.2339	94.3787106889558
275.2761	94.3677007735172
275.3178	94.3612294622731
275.3602	94.35471471941
275.4035	94.3479176710229
275.4451	94.354953593315
275.4876	94.3460283955926
275.528	94.3481565449278
275.5691	94.3437265197809
275.6098	94.3327383201518
275.6528	94.319882560902
275.6963	94.318644759758
275.7357	94.3161040100414
275.7774	94.3207511932838
275.8197	94.3078520024148
275.8624	94.3070050858426
275.9041	94.2934327048778
275.9443	94.2810329776284
275.988	94.2707831155238
276.0298	94.2660925006624
276.0705	94.2569501448445
276.1127	94.2578404930358
276.154	94.243551490356
276.196	94.2393820549237
276.2378	94.2291539086286
276.2776	94.2185783093808
276.3196	94.2116075345173
276.3632	94.2033338110812
276.403	94.2018354202227
276.445	94.1959938674554
276.4878	94.194300034311
276.5292	94.1923673272616
276.5694	94.1940394445965
276.613	94.1911512419272
276.654	94.1861566057321
276.6966	94.1812054011562
276.7377	94.1720630453383
276.7794	94.1667426720001
276.8203	94.1538869127502
276.8621	94.143810777122
276.9041	94.1408791428336
276.9412	94.0986853248902
276.9826	94.0666762216229
277.025	94.0774689789661
277.0682	94.0857861340213
277.1096	94.0964703123168
277.155	94.0997059679388
277.1971	94.1062858582305
277.239	94.113017759189
277.2808	94.1113239260447
277.325	94.1066115953737
277.3685	94.1296086376804
277.4096	94.1313459024439
277.4505	94.112257705855
277.4922	94.0993802307956
277.5354	94.1004443054633
277.575	94.0860901553549
277.6171	94.0764917675366
277.6582	94.0636794399059
277.6992	94.0480440570344
277.742	94.0379679214061
277.782	94.0184236928169
277.8258	94.0123649819542
277.8672	94.0062194078533
277.9085	94.0010293293724
277.9515	94.000616728991
277.991	93.9932333537462
278.0328	93.9814851007831
278.0732	93.9729507876324
278.1169	93.9589223746672
278.1587	93.9487159441817
278.2003	93.9428092439858
278.2397	93.9355995952173
278.285	93.9301706428314
278.325	93.9217449087285
278.3666	93.9145569757695
278.4072	93.9063049681429
278.4504	93.901114889662
278.493	93.8949910313707
278.5344	93.8887803098412
278.576	93.8808323235482
278.6192	93.8786607425938
278.6601	93.8744261597328
278.702	93.8666301841067
278.7442	93.8620698641025
278.7834	93.8588776400996
278.8274	93.8475637033273
278.8675	93.8424822038941
278.9109	93.8393985589389
278.9522	93.8314288568364
278.9944	93.8249358297828
279.0359	93.8122972286284
279.0778	93.8079106351006
279.1208	93.8007009863321
279.163	93.7929050107059
279.2037	93.7893653337503
279.2446	93.7882795432731
279.2878	93.7812219051714
279.3294	93.7736865192598
279.3706	93.7642184262987
279.4143	93.7582465786742
279.4548	93.7529044895265
279.4953	93.7484310327605
279.536	93.7402658883721
279.5798	93.7352061047484
279.6232	93.7286262144567
279.66	93.7203524910205
279.703	93.7141634853006
279.7447	93.7061069199599
279.7851	93.6974640277615
279.8268	93.6914704643275
279.8684	93.6855637641316
279.9101	93.6773986197431
279.9516	93.6725559942149
279.994	93.6651509031605
280.0354	93.6632181961111
280.0771	93.6561605580094
280.1188	93.6451072109517
280.1592	93.6319039987492
280.2008	93.6229788010267
280.2446	93.6172892589263
280.284	93.6121860436835
280.3263	93.603217414342
280.3682	93.5957037442399
280.4094	93.5881032108996
280.4527	93.5844549548963
280.4951	93.5795906135585
280.5358	93.5747262722207
280.578	93.5702310996452
280.6184	93.5676469183095
280.6624	93.5615447758277
280.704	93.557440487824
280.7461	93.5470386150525
280.7886	93.5398072504745
280.8296	93.5301437152276
280.8696	93.5254748161757
280.9121	93.5157895651192
280.9538	93.5073638310163
280.9945	93.498764370437
281.0376	93.4948120931001
281.0801	93.4933354180511
281.1208	93.4959847468154
281.1632	93.4900346150004
281.2037	93.4829986927083
281.2472	93.4720756405078
281.2876	93.4633024534522
281.3286	93.4549418667779
281.3719	93.4448440153401
281.4146	93.4282965684678
281.4544	93.4201314240794
281.4962	93.4146373242648
281.539	93.4084266027353
281.5766	93.3969389394867
281.6213	93.3928129356734
281.6618	93.3877748678593
281.7041	93.3786325120414
281.7468	93.3672968594596
281.7859	93.3589797044044
281.8316	93.3570904289741
281.8722	93.3576116084032
281.9131	93.3492727375384
281.9568	93.3406515611496
281.9955	93.3323778377134
282.0388	93.3288598765673
282.0805	93.3231703344669
282.1219	93.314744600364
282.1654	93.310792323027
282.206	93.306557740166
282.2476	93.2984577432062
282.2898	93.2918127054859
282.3316	93.2832132449066
282.3731	93.2725724982302
282.4158	93.2602379184094
282.4567	93.2465352425873
282.4969	93.2387392669611
282.5411	93.2302701012391
282.582	93.2184132692283
282.6255	93.2129843168424
282.6675	93.2094663556963
282.7086	93.205340351883
282.7493	93.1914856653941
282.7898	93.180975213575
282.8322	93.1725277636625
282.8737	93.1694224028978
282.9152	93.1607795106994
282.9579	93.155133400218
282.9992	93.1524840714537
283.0408	93.1518325971674
283.0834	93.1435371579217
283.1246	93.1401712074425
283.166	93.1273371640022
283.2062	93.118781135042
283.2496	93.1115280546544
283.2896	93.1008438763589
283.3322	93.0927873110182
283.3751	93.0852519251065
283.4161	93.0768696226227
283.4576	93.0712669437604
283.5	93.0638401368965
283.5416	93.0609953658463
283.5824	93.0537205696491
283.6243	93.0449473825935
283.6686	93.0379983235395
283.7101	93.0299634740084
283.75	93.0224063722872
283.7932	93.0200610648564
283.8352	93.0169339882822
283.8772	93.0112444461817
283.918	93.006423536463
283.9612	93.0005168362672
284.0023	92.9908315852107
284.0432	92.9811029025351
284.0859	92.9715479463359
284.1268	92.9640994236624
284.1691	92.9583013025143
284.2113	92.9510265063171
284.2543	92.9406029177362
284.2943	92.9335018480154
284.3362	92.9262053360087
284.3762	92.917866465144
284.4206	92.9101790685655
284.4619	92.9011887234144
284.503	92.8931538738833
284.5455	92.8819919477778
284.5865	92.8756726472006
284.6277	92.8683109877653
284.6694	92.8602761382342
284.7114	92.8472683683175
284.7518	92.8339565770673
284.7942	92.8272681077278
284.8366	92.8209705229601
284.8774	92.8161930448605
284.9189	92.8123710623808
284.9606	92.8020560528476
285.0034	92.793565171316
285.0451	92.7850091423558
285.0856	92.7725225518682
285.1276	92.7636190699553
285.1693	92.7538252398511
285.21	92.7483962874652
285.2506	92.7408826173631
285.2951	92.7357142546917
285.334	92.7260724352543
285.3749	92.7205566196302
285.4163	92.7118485800032
285.4591	92.7025759293281
285.5004	92.6974075666567
285.5437	92.6879829053148
285.5834	92.6769512740666
285.6249	92.6767341159711
285.6689	92.6725646805387
285.7103	92.666744843581
285.7517	92.6669620016765
285.7919	92.6576459193822
285.8356	92.6552354645229
285.8764	92.6505448496615
285.9187	92.6484167003262
285.9606	92.6441604016556
286.0033	92.6373633532685
286.0442	92.6302405677381
286.0857	92.6175368191551
286.1288	92.6061794507638
286.17	92.5940403132288
286.2125	92.5928676595135
286.2543	92.5891759718911
286.2956	92.5770151185466
286.3365	92.5652451497739
286.3774	92.5571451528142
286.4212	92.5417920754668
286.4625	92.5382741143207
286.5037	92.5349515954606
286.5459	92.5238548167837
286.5864	92.516037125348
286.6279	92.5100001302949
286.6718	92.5081760022932
286.7147	92.4957545592342
286.7545	92.4856349919869
286.7972	92.4798151550292
286.8372	92.4634414346333
286.88	92.454125352339
286.9205	92.4370784418472
286.9617	92.4240923877401
287.006	92.4094993637268
287.0475	92.3971864997155
287.0914	92.3873058063732
287.132	92.3716269918826
287.1731	92.3615942878735
287.215	92.3561653354875
287.257	92.3480870543373
287.3016	92.3461760630975
287.3424	92.3417894695697
287.3836	92.3281519411762
287.4256	92.3155133400218
287.4674	92.3171637415471
287.5065	92.2974892181006
287.5503	92.2955347952417
287.5912	92.2876736721868
287.6338	92.282527025325
287.675	92.2720382893154
287.7178	92.2719079944581
287.759	92.273818985698
287.8007	92.2609197948291
287.8436	92.2484114885319
287.8838	92.2347305285194
287.9261	92.2225045277463
287.9671	92.2104088218305
288.0096	92.2029168675379
288.0508	92.1920589627661
288.0918	92.1777265284673
288.1326	92.1636329680734
288.174	92.1443276133891
288.2133	92.1436544232933
288.2572	92.1384426290028
288.3009	92.1291482625181
288.3416	92.1290613992799
288.3846	92.1248485322285
288.4249	92.1205488019388
288.467	92.111688751645
288.5089	92.1007222678254
288.5522	92.0848262952395
288.5924	92.0713842091319
288.6338	92.0654775089361
288.675	92.0653689298884
288.7152	92.0674970792236
288.7586	92.064435150078
288.7985	92.0551842152124
288.8412	92.0391145161501
288.8834	92.0350753755749
288.9249	92.015227125652
288.9674	91.992338662393
289.0086	91.9827837061938
289.0515	91.9721863911365
289.0935	91.971448053612
289.1351	91.9616325076983
289.1765	91.9603295591256
289.2196	91.9502534234974
289.2615	91.9410242044413
289.3016	91.9350089251977
289.3471	91.9318601328139
289.3859	91.9158555811802
289.4263	91.9043462021221
289.4685	91.8897314622992
289.5112	91.8773968824784
289.5522	91.8633684695132
289.5945	91.8504041312156
289.6358	91.8401325533015
289.6752	91.8248011917636
289.7194	91.799849726598
289.7601	91.793899594783
289.801	91.7823902157249
289.8418	91.7743336503842
289.8848	91.7767441052435
289.9268	91.7683835185692
289.9664	91.7714454477149
290.0095	91.7633237349455
290.0514	91.7612390172293
290.0935	91.7532041676982
290.1363	91.7430846004508
290.1762	91.7196098103341
290.2186	91.7077746941328
290.2611	91.7008907825075
290.3034	91.6908797943079
290.3445	91.6835832823012
290.3886	91.6664277927617
290.4281	91.6598913340891
290.469	91.6520519268438
290.5123	91.6568076891339
290.5532	91.6412808853101
290.5959	91.6345055527325
290.6375	91.6201296868146
290.6787	91.6086637393756
290.7204	91.5950913584108
290.7621	91.5856666970688
290.8039	91.575807719536
290.845	91.5654492783837
290.8862	91.5662527633368
290.9284	91.5563286383753
290.9708	91.5475554513197
291.0135	91.5430385629346
291.0552	91.5318766368292
291.0956	91.5170230231013
291.137	91.5027340204216
291.1794	91.4870986375501
291.2202	91.4756326901111
291.2622	91.4677715670563
291.305	91.4580428843807
291.3472	91.4446225140827
291.3878	91.4388243929345
291.4272	91.4273584454955
291.4703	91.4135037590066
291.5125	91.4015817795672
291.5545	91.3918530968916
291.5952	91.3794968012613
291.6376	91.3730906374459
291.6789	91.3608646366728
291.7225	91.3532641033325
291.7622	91.3464670549454
291.8035	91.3353919920781
291.8441	91.3252289932117
291.8873	91.3134373086294
291.928	91.3006684126178
291.9707	91.2908962983231
292.0118	91.2771719066915
292.0556	91.2686375935409
292.099	91.2618622609632
292.138	91.2534799584794
292.1797	91.2406676308486
292.2231	91.2316772856976
292.2637	91.221470855212
292.3044	91.2088105382481
292.3474	91.1943260932824
292.3883	91.1819697976521
292.4302	91.1713941984043
292.4695	91.1647057290649
292.5125	91.149330935908
292.554	91.1392113686606
292.5978	91.1306987713195
292.6367	91.1186247812132
292.6788	91.10830977168
292.7226	91.1019036078646
292.7632	91.0906982501401
292.8035	91.0816210417508
292.847	91.070763136979
292.8883	91.060296116779
292.93	91.0519355301046
292.972	91.0447910287648
293.013	91.0342371453265
293.054	91.0216419757912
293.0972	91.0082433213028
293.138	90.9947578035762
293.1803	90.9855285845201
293.2217	90.97649480775
293.265	90.9641385121196
293.304	90.9507615734407
293.3486	90.9412500488606
293.3913	90.9339535368539
293.4321	90.9237688221779
293.474	90.9106741890231
293.5141	90.8980138720592
293.5572	90.8842460488085
293.6006	90.8754728617528
293.6414	90.8638114720279
293.6815	90.849956785539
293.7219	90.8376656373373
293.7625	90.8222256967518
293.807	90.8119106872185
293.8497	90.8011613614944
293.8908	90.7889787923404
293.9312	90.7808787953806
293.9734	90.7702597645138
294.0133	90.7642879168893
294.0564	90.7556667405004
294.0987	90.7401182208672
294.1402	90.7326479823841
294.1824	90.7161005355119
294.224	90.7038093873102
294.2656	90.6867407610088
294.3087	90.6786624798586
294.3501	90.6627447914631
294.3913	90.6544059205983
294.4334	90.6473917141157
294.4772	90.6363166512484
294.518	90.6205292577102
294.5589	90.6070003083645
294.602	90.5935365064474
294.6415	90.5834169392001
294.684	90.5708217696648
294.7264	90.5577488523195
294.7668	90.5484110542157
294.8094	90.5366193696335
294.8525	90.5248059692417
294.8934	90.5146646861849
294.9345	90.505044582557
294.9763	90.4958805109296
295.018	90.4882799775893
295.06	90.4779649680561
295.1018	90.467497947856
295.1441	90.4603317307066
295.186	90.4513413855555
295.2278	90.4386159211629
295.2712	90.4238708864828
295.312	90.4093864415172
295.3542	90.3954448917901
295.3959	90.3823936902544
295.4362	90.3763784110108
295.4783	90.3705802898626
295.5204	90.3609819020443
295.5634	90.3509274822256
295.6054	90.3362475949741
295.646	90.3179628833383
295.6896	90.3014805838947
295.7308	90.28695270731
295.7728	90.273532337012
295.8129	90.2583964177601
295.8565	90.245692669177
295.8962	90.2326848992604
295.938	90.216854074103
295.9785	90.2076465708565
296.0226	90.1927929571287
296.064	90.1821956420713
296.1051	90.1713811689186
296.1455	90.1580042302397
296.1906	90.1458650927048
296.232	90.1386337281268
296.2741	90.1239972724943
296.3148	90.1114455345781
296.3566	90.1027592107606
296.3998	90.094463771515
296.4398	90.0839533196958
296.4833	90.0704460861596
296.5211	90.0561787992895
296.5657	90.0435401981351
296.606	90.0296637958367
296.6484	90.0143975817275
296.6934	90.0021715809544
296.7316	89.9908359283726
296.7715	89.9765034940738
296.8143	89.9605206582496
296.8584	89.9443423801396
296.8992	89.9334193279391
296.9391	89.9198469469744
296.9802	89.9090976212502
297.0222	89.8955903877141
297.0664	89.8826260494165
297.1082	89.87294079836
297.1509	89.8573705629172
297.1916	89.8519850421504
297.2349	89.8456440257636
297.2775	89.8358284798499
297.3196	89.8306601171785
297.3614	89.8165882725942
297.4022	89.799041898483
297.4441	89.7804965971326
297.4858	89.7655995517857
297.5281	89.7537644355844
297.5675	89.7388022428088
297.6084	89.7236011761283
297.6505	89.7058810755406
297.6919	89.6873792058094
297.734	89.6721129917002
297.7764	89.6621237193101
297.8192	89.6495719813939
297.86	89.63691166443
297.9039	89.6256411592768
297.946	89.6164336560303
297.987	89.6015148948738
298.0282	89.5878122190517
298.071	89.575759944755
298.112	89.5633167858865
298.1528	89.5508301953989
298.1934	89.5407540597706
298.2369	89.5301350289038
298.2777	89.5169535325108
298.3214	89.5126320864116
298.363	89.5026210982119
298.4024	89.4923712361073
298.445	89.4700256680869
298.4848	89.4566270135985
298.5273	89.4425986006332
298.571	89.4255299743319
298.6116	89.4082659057447
298.6541	89.3955404413521
298.6952	89.3801005007666
298.7378	89.369372890852
298.7805	89.3521305380743
298.8216	89.339253063015
298.8625	89.3283951582431
298.9065	89.3130420808957
298.9492	89.2977107193579
298.989	89.2844206439172
299.0301	89.2709568420001
299.0735	89.2581227985598
299.1158	89.2434646271178
299.1577	89.2299791093912
299.199	89.2152775063302
299.2414	89.2020525783181
299.2838	89.1898048617355
299.325	89.1737785942922
299.3652	89.163463584759
299.4076	89.1518673424627
299.4492	89.1377954978784
299.4914	89.1217257988161
299.531	89.1106290201393
299.572	89.0945810368865
299.6163	89.0796839915395
299.6572	89.0650258200975
299.6985	89.0481960677012
299.7398	89.0327126954966
299.78	89.0178156501496
299.8222	89.0103671274762
299.8664	88.9970553362259
299.9066	88.9826577544984
299.9502	88.9757521270635
299.9902	88.9610722398121
300.0336	88.9373368599808
300.0752	88.9353172896932
300.1175	88.9204636759654
300.158	88.9169891464384
300.1996	88.9066307052861
300.2412	88.8979660972781
300.2831	88.8758159715436
300.3254	88.8594422511477
300.3664	88.8534921193327
300.4086	88.8319066046463
300.4521	88.8215264476844
300.4927	88.8053047379553
300.5344	88.7854347722229
300.575	88.7658905436336
300.6184	88.7521878678115
300.6602	88.731753291031
300.7035	88.7128171051089
300.745	88.6917527698515
300.7843	88.6773986197432
300.8223	88.6345967591326
300.8682	88.5873431575656
300.9084	88.5904268025208
300.9525	88.5888198326146
300.9946	88.5757469152693
301.0354	88.5753560306975
301.0779	88.5649758737356
301.1206	88.5641072413539
301.1621	88.553965958297
301.2064	88.5512949137231
301.2496	88.5555512123937
301.289	88.5437160961924
301.3298	88.5250187841753
301.3732	88.5060391666341
301.4159	88.484583946805
301.4536	88.4656260450733
301.4952	88.4519233692513
301.5393	88.4334649311392
301.58	88.4170694949337
301.6235	88.3967000655818
301.6626	88.3839094537606
301.7038	88.3701199147003
301.7483	88.35776361907
301.7878	88.3405646979114
301.83	88.3252333363736
301.8715	88.3108791862652
301.9123	88.3012590826374
301.9556	88.2829743710016
301.9968	88.2716387184198
302.0387	88.2586960959318
302.08	88.2399553522956
302.12	88.2247325698055
302.163	88.209053755315
302.205	88.1978483975904
302.2457	88.1891186421539
302.2898	88.1878156935813
302.3288	88.1794768227165
302.3712	88.167554843277
302.4139	88.1511159754525
302.4566	88.1327878321976
302.4955	88.1124184028456
302.538	88.093221627209
302.5776	88.0841009872007
302.6208	88.0696816896637
302.6634	88.0588237848919
302.7032	88.0497465765026
302.7449	88.0434924233541
302.7886	88.0333511402972
302.8302	88.0051205878904
302.8726	87.9905058480675
302.9148	87.9890291730185
302.9566	87.9623187272799
302.998	87.9459015752648
303.0408	87.9361294609702
303.0818	87.926574504771
303.1225	87.9100270578987
303.1643	87.8991691531269
303.2056	87.8845109816849
303.249	87.8736747927226
303.2885	87.8541522799429
303.3314	87.8434681016474
303.3726	87.8216219972465
303.4146	87.7961059210326
303.4573	87.7754759019662
303.4996	87.762728721764
303.5422	87.7426198821266
303.585	87.7243134546813
303.6249	87.7076357129518
303.6658	87.7009906752314
303.7089	87.6872879994093
303.7492	87.6771467163525
303.7916	87.6660716534852
303.8342	87.6534547681403
303.8768	87.6391874812701
303.917	87.6197735475381
303.958	87.6048330705721
304.0008	87.5882421920807
304.0417	87.5755818751167
304.085	87.5614883147229
304.125	87.550348104427
304.1676	87.5367974392718
304.2085	87.5276550834539
304.2508	87.51451701868
304.2918	87.5069816327683
304.3341	87.4982953089508
304.376	87.4815524197927
304.4182	87.4632459923474
304.46	87.4477843359523
304.5022	87.4334953332725
304.5443	87.4173387709721
304.5859	87.3992495016222
304.6272	87.3867846269441
304.6699	87.3717790025495
304.712	87.3529513956751
304.7547	87.3365125278505
304.7947	87.3207902817409
304.8354	87.3087380074442
304.8784	87.2947747419076
304.919	87.279812549132
304.9633	87.2649155037851
305.0044	87.2557297163481
305.0462	87.2402246283339
305.0868	87.2295404500384
305.1284	87.2107997064023
305.1685	87.1966844301989
305.211	87.1833292073295
305.2539	87.1721889970336
305.2965	87.1574873939726
305.3372	87.1457391410095
305.3794	87.1344469200468
305.4195	87.1228072461313
305.4627	87.1105812453582
305.5036	87.0959665055354
305.5453	87.0821769664751
305.5876	87.0668890365564
305.6295	87.0574426594049
305.6725	87.043826846821
305.7131	87.0317745725243
305.756	87.0187668026077
305.7976	87.008516940503
305.8392	86.9935547477275
305.8797	86.981393894383
305.9218	86.9601992642684
305.9598	86.9474955156853
306.0025	86.9316429747185
306.0466	86.9175276985151
306.0878	86.9074949945059
306.1304	86.8947912459229
306.1722	86.8825652451498
306.214	86.8718593510448
306.2546	86.85780922227
306.298	86.8479936763563
306.3389	86.8341824214865
306.3805	86.8259304138599
306.4224	86.8159194256603
306.4612	86.7745725242891
306.4984	86.7251473417678
306.5433	86.6995878339349
306.5842	86.6934205440245
306.6263	86.6911186682128
306.6698	86.7006519086025
306.7142	86.7211516328117
306.7544	86.7145934583295
306.7962	86.6958961463124
306.8434	86.7104240228972
306.8843	86.7251690575773
306.9247	86.7105543177544
306.965	86.6898374354498
307.0075	86.6702063436223
307.0497	86.6533331596069
307.0918	86.6390875885462
307.1336	86.6274696304404
307.1762	86.6178495268125
307.2158	86.6067310323262
307.2596	86.597697255556
307.3	86.5806286292547
307.341	86.5635600029534
307.3816	86.546491376652
307.4225	86.5308777095902
307.4654	86.520128383866
307.5091	86.5070554665208
307.5491	86.4947208866999
307.591	86.4786077560185
307.6327	86.4701820219156
307.6749	86.4617997194318
307.7155	86.4618214352413
307.7582	86.4548506603778
307.8	86.4454694306549
307.842	86.4397147411259
307.8826	86.429616889688
307.9229	86.4129391479585
307.9662	86.4015166321386
308.0078	86.3864675761248
308.0498	86.3722437208737
308.0912	86.3593662458143
308.1333	86.3474008347557
308.1766	86.3360217505549
308.2168	86.3246860979731
308.2582	86.3114828857705
308.3002	86.299799780236
308.341	86.2889635912737
308.3832	86.2767375905007
308.4256	86.2652933588711
308.4672	86.2570847828636
308.5079	86.2473995318072
308.5506	86.2340225931283
308.5942	86.2206890860684
308.6335	86.213240563395
308.6766	86.2036856071958
308.7175	86.192111080709
308.759	86.1777569306006
308.802	86.164510286779
308.8429	86.154325572103
308.8846	86.1477891134304
308.9272	86.1394936741847
308.9685	86.1285923377938
309.011	86.1223816162643
309.0528	86.1151285358767
309.0938	86.1055301480584
309.1364	86.0925658097608
309.1795	86.0828371270853
309.2223	86.0730215811715
309.2646	86.0624459819238
309.3066	86.0587542943014
309.3478	86.0522612672478
309.3894	86.0447258813361
309.4326	86.0365607369477
309.4742	86.0344325876124
309.5144	86.0294596672269
309.5538	86.0184497517883
309.5976	86.0030749586314
309.6376	85.9964733525301
309.6808	85.9914570005255
309.7216	85.9831181296608
309.7626	85.9732374363184
309.805	85.962596689642
309.847	85.9559950835407
309.8878	85.9449200206735
309.9284	85.9383618461913
309.9712	85.9336712313299
310.0122	85.925810108275
310.0554	85.9138229814069
310.0965	85.9060052899712
310.1383	85.8983830408214
310.1796	85.8911082446243
310.222	85.8864393455724
310.2641	85.8734315756557
310.3038	85.8645715253619
310.3457	85.8564498125926
310.3871	85.8493921744909
310.4305	85.8444626857245
310.4709	85.8363409729551
310.5116	85.8272203329468
310.5545	85.8192289150347
310.596	85.807415514643
310.6385	85.7995543915882
310.6785	85.7928224906296
310.7232	85.7866117691002
310.7651	85.7841795984313
310.8074	85.7750589584229
310.848	85.7717147237532
310.8899	85.7629849683166
310.931	85.7559056144054
310.9744	85.7516058841158
311.015	85.7483485126842
311.056	85.7441790772518
311.0938	85.6924954505379
311.1362	85.6464579343053
311.1797	85.6425925202066
311.2222	85.6491506946888
311.2636	85.6549053842178
311.306	85.6568380912672
311.3508	85.6699544402316
311.3931	85.6736244120445
311.4378	85.7052209149305
311.479	85.7232667526613
311.5195	85.7093252029343
311.5623	85.6960568433031
311.6053	85.684590895864
311.6467	85.6662844684187
311.6884	85.6541018992647
311.7315	85.6436348790647
311.7724	85.6408769712526
311.8132	85.6370115571539
311.8545	85.6284555281937
311.8961	85.6197909201857
311.9375	85.6131675982749
311.9794	85.6050458855056
312.0196	85.5978796683562
312.0594	85.590604872159
312.1023	85.5795080934822
312.1462	85.5774016599565
312.1891	85.5703223060453
312.2296	85.568433030615
312.2707	85.5635469734676
312.3136	85.5546869231738
312.3566	85.5498442976456
312.3946	85.5444370610692
312.4355	85.5369668225862
312.48	85.5257831806712
312.5218	85.519225006189
312.563	85.5142520858035
312.604	85.5116896202774
312.6481	85.5079979326549
312.6878	85.5060000781769
312.7287	85.4974440492167
312.771	85.4915373490209
312.8128	85.4876936507316
312.8561	85.48015826482
312.8967	85.4695826655722
312.9387	85.4621341428987
312.9798	85.45779098099
313.0215	85.4517757017464
313.0613	85.4425681984999
313.1041	85.4375952781144
313.145	85.4420253032613
313.1887	85.4280403219152
313.2312	85.4265202152471
313.2721	85.4211346944803
313.3133	85.4230674015297
313.3545	85.410059631613
313.3978	85.4136210243782
313.4376	85.4074971660869
313.479	85.3968998510296
313.5226	85.3972473039823
313.5644	85.3982896628404
313.6058	85.4040009207503
313.6451	85.3894730441656
313.6868	85.3845652712088
313.7288	85.3912103089291
313.7718	85.3683652772892
313.8138	85.3698419523381
313.855	85.3637615256659
313.8978	85.3635009359514
313.9402	85.3462368673642
313.9797	85.3370510799272
314.0212	85.3291248094438
314.064	85.3355309732592
314.1052	85.331730706589
314.1483	85.3303843263973
314.19	85.3247599317255
314.2307	85.3219585922944
314.274	85.3208076543886
314.315	85.3219368764848
314.358	85.3158564498126
314.3982	85.3168553770516
314.4418	85.3105577922839
314.484	85.3011548467515
314.5261	85.2930765656013
314.565	85.287473886739
314.6082	85.2843685259743
314.6516	85.2899060574079
314.6935	85.2856063271183
314.7358	85.2793304581602
314.7777	85.2744878326319
314.819	85.2642814021464
314.8591	85.2544658562327
314.9009	85.2473865023214
314.9432	85.2425655926027
314.9852	85.2378966935509
315.026	85.2368543346928
315.0699	85.230752192211
315.1101	85.2237814173475
315.151	85.2194165396292
315.1927	85.2113599742885
315.2364	85.2112079636217
315.2763	85.2051926843781
315.3184	85.1988299521818
315.3607	85.2014792809461
315.4028	85.2074945601897
315.4455	85.2024999239947
315.4864	85.2063219064744
315.5265	85.2053664108544
315.5688	85.1999374584685
315.6116	85.1974835719901
315.653	85.1940307582727
315.6939	85.1954640017025
315.7347	85.186734246266
315.776	85.1839763384539
315.8198	85.1775701746385
315.8599	85.1692313037738
315.9007	85.1638240671974
315.9438	85.1569184397625
315.9849	85.1574613350011
316.0286	85.1479280946114
316.0691	85.1448661654658
316.1106	85.1461473982289
316.1516	85.1448661654658
316.1928	85.1457347978475
316.2348	85.138525149079
316.2759	85.1302514256429
316.3184	85.1214130911586
316.3595	85.1206096062055
316.4	85.1154195277246
316.4433	85.107406394003
316.4842	85.0970262370411
316.5268	85.0921836115129
316.5692	85.0851259734112
316.6127	85.0853214156971
316.6526	85.0775471558804
316.695	85.0754190065452
316.7362	85.0696860328256
316.7794	85.0655600290123
316.822	85.058437243482
316.8634	85.0538334918588
316.9043	85.0484479710919
316.9465	85.0468844328048
316.9883	85.0464066849948
317.0293	85.0401959634653
317.0721	85.0376986453678
317.1107	85.0366345707002
317.1541	85.0317919451719
317.1954	85.0259286765951
317.2382	85.0177418163972
317.2785	85.015657098681
317.3202	85.0115310948677
317.3632	85.0072747961971
317.4052	85.0072965120067
317.4464	85.0100327040092
317.4876	85.0073399436258
317.5291	85.0048209097187
317.5696	84.9993050940946
317.6116	84.9964603230444
317.6546	84.9873831146551
317.6959	84.9841257432236
317.7394	84.9809118034111
317.7808	84.9739627443572
317.8225	84.9698367405439
317.8626	84.9682080548281
317.9041	84.9655152944447
317.9466	84.9634957241571
317.9888	84.9584359405334
318.0302	84.9512480075745
318.0732	84.9485986788102
318.1135	84.9488592685247
318.1555	84.9414541774703
318.1978	84.9413455984226
318.2378	84.9358732144176
318.282	84.9342228128922
318.323	84.9327895694624
318.3642	84.9296407770785
318.4065	84.9249718780267
318.448	84.9232346132632
318.49	84.9188480197353
318.5332	84.9155906483038
318.5718	84.9113560654428
318.6142	84.9079249675349
318.6566	84.9099445378224
318.6991	84.9056013759137
318.7395	84.901779393434
318.781	84.9037555321025
318.8221	84.8998032547655
318.8654	84.8924198795207
318.907	84.8873166642779
318.9499	84.8862743054198
318.992	84.8797161309377
319.0306	84.8795424044613
319.073	84.8776748448406
319.116	84.873939725599
319.1572	84.8726367770264
319.2013	84.8670775297832
319.2428	84.8693359739758
319.2844	84.8626692204459
319.3248	84.8600850391102
319.3667	84.8578483107272
319.4102	84.8539611808189
319.4518	84.8517461682454
319.4945	84.8498568928151
319.536	84.8481196280516
319.5758	84.8434072973807
319.6186	84.84010649433
319.6604	84.8368056912794
319.7034	84.8342649415628
319.746	84.8312247282267
319.7865	84.8266209766034
319.8293	84.8215611929797
319.87	84.8196067701208
319.9116	84.8148944394498
319.9531	84.811506773161
319.9951	84.809031170873
320.0388	84.8093569080162
320.0803	84.8061863998228
320.1205	84.8022558382954
320.1633	84.8024078489622
320.205	84.7965011487663
320.246	84.8011483320087
320.2868	84.7998888150552
320.3294	84.7978258131485
320.3716	84.7935043670493
320.4144	84.7868810451385
320.4563	84.7868810451385
320.4976	84.7813869453239
320.5399	84.777912415797
320.5806	84.7721794420774
320.6232	84.7706593354094
320.6656	84.7665333315961
320.7078	84.7621033064492
320.7486	84.7584984820649
320.7887	84.7593671144467
320.8336	84.7547199312043
320.8732	84.7519620233923
320.9143	84.7507242222483
320.957	84.7542204675848
320.9997	84.7495732843425
321.041	84.7477925879599
321.0822	84.742884815003
321.1258	84.7421899090976
321.168	84.7401703388101
321.2087	84.737651304903
321.2518	84.7340030488997
321.2936	84.7339596172806
321.3344	84.7295730237528
321.3752	84.7241440713669
321.4177	84.7192797300291
321.4603	84.7151537262158
321.5035	84.7115489018315
321.5428	84.7085955517336
321.584	84.7124175342133
321.6262	84.7094641841153
321.6702	84.7007344286788
321.712	84.6978027943904
321.7526	84.6903108400978
321.7953	84.6920915364804
321.8378	84.6887473018107
321.8794	84.6893553444779
321.9201	84.6891164705729
321.9625	84.6854247829505
322.0049	84.6823845696144
322.0454	84.6787145978015
322.087	84.6735896667492
322.1266	84.6695505261741
322.1695	84.6626231829297
322.209	84.6644907425504
322.2507	84.6648164796936
322.2959	84.6636438259782
322.3368	84.6611247920711
322.3782	84.6588663478786
322.4197	84.652091015301
322.4608	84.6495719813939
322.5024	84.6492028126317
322.5447	84.6507446351093
322.587	84.6471180949155
322.6284	84.648138737964
322.6716	84.6483558960595
322.7125	84.6444036187225
322.7539	84.641146247291
322.7958	84.6359996004291
322.8377	84.6362819059532
322.8783	84.6320690389017
322.9196	84.6296368682328
322.9625	84.6254240011814
323.0046	84.6218843242257
323.0458	84.6195607326046
323.0875	84.6191915638423
323.1303	84.6168462564116
323.1724	84.6197344590809
323.214	84.6182577840319
323.256	84.6216671661303
323.2979	84.6275087188975
323.3385	84.6297888788996
323.3799	84.632959387093
323.4225	84.6264012126108
323.465	84.6223837878452
323.5066	84.6144140857427
323.5479	84.6112001459302
323.5896	84.6076170373556
323.6318	84.5980837969659
323.6728	84.5903964003874
323.7165	84.5864224072409
323.7566	84.5835993520002
323.799	84.5800596750446
323.84	84.5748261649446
323.882	84.5745872910396
323.9234	84.5726328681807
323.9663	84.5708738876077
324.0083	84.5673559264616
324.0476	84.5651409138881
324.0914	84.5613189314085
324.1312	84.5575620963574
324.174	84.5543264407354
324.2172	84.5552819363553
324.2577	84.5512862273993
324.3003	84.5480071401582
324.3432	84.544163441869
324.3824	84.5422307348196
324.4261	84.5419484292955
324.469	84.5395596902457
324.5099	84.5304390502374
324.5519	84.5297875759511
324.5904	84.5261827515668
324.6337	84.5283543325212
324.6743	84.5282240376639
324.7168	84.5238374441361
324.7604	84.5180176071784
324.8017	84.5162369107958
324.8438	84.512089191173
324.8848	84.5111336955531
324.9273	84.5096787363136
324.9672	84.5044669420231
325.01	84.5021867820211
325.0522	84.5006883911626
325.094	84.5084626509792
325.1355	84.5071597024066
325.1774	84.5084409351696
325.2232	84.5133052765074
325.2625	84.5111988429817
325.3059	84.5037503203082
325.3451	84.4966926822065
325.389	84.48796292677
325.429	84.4812310258114
325.4685	84.4808835728587
325.5121	84.4749768726629
325.553	84.4753677572346
325.5964	84.4721755332317
325.6357	84.4673980551321
325.6791	84.4603838486495
325.7217	84.4604272802686
325.762	84.4625554296039
325.8044	84.4604707118877
325.8472	84.4577345198852
325.8885	84.461122186174
325.9296	84.4484401534005
325.9734	84.4500688391163
326.0164	84.4512632086412
326.0552	84.4506768817835
326.0966	84.4429677693955
326.1371	84.4388200497726
326.1794	84.4336299712917
326.223	84.4325876124336
326.2637	84.4307200528129
326.3054	84.4298731362407
326.3478	84.4250739423315
326.3882	84.423575551473
326.4305	84.4199490112792
326.4712	84.4175602722294
326.5122	84.4116101404144
326.557	84.4177557145153
326.5977	84.421099949185
326.6394	84.4246396261406
326.6811	84.4244441838547
326.7248	84.4152583964178
326.7669	84.4098294440319
326.8081	84.4047696604082
326.8502	84.400687088214
326.8913	84.3951061251612
326.9306	84.3907195316334
326.9743	84.3873535811542
327.0166	84.3817726181015
327.0586	84.3894600146799
327.0996	84.3868106859156
327.1424	84.3986240863073
327.1826	84.3934557236359
327.2238	84.3934340078264
327.2656	84.3732600207603
327.3092	84.3695031857093
327.3499	84.3638136436088
327.3908	84.3637484961802
327.4351	84.3633141799893
327.4746	84.3653554660864
327.5184	84.3565822790308
327.5591	84.3505887155967
327.6	84.3459198165448
327.6432	84.3425972976847
327.6843	84.3384495780618
327.7263	84.3401434112062
327.7696	84.3233136588099
327.8105	84.3219889944277
327.8522	84.3208597723315
327.8949	84.323878269858
327.937	84.3324777304373
327.9773	84.3352790698685
328.0196	84.3481999765469
328.0619	84.333824110629
328.1023	84.3252680816688
328.1448	84.3290032009103
328.1883	84.3214026675701
328.228	84.3125860488953
328.2695	84.3028790820293
328.3132	84.3092418142256
328.355	84.3110225106082
328.396	84.3121951643235
328.4396	84.3162994523273
328.4778	84.3033351140297
328.5217	84.2898930279222
328.5632	84.2882643422064
328.6062	84.2870048252529
328.6478	84.2852892762989
328.69	84.281336998962
328.7305	84.2734758759072
328.7714	84.2705659574283
328.812	84.2685463871408
328.8556	84.2710002736192
328.8974	84.2749308351466
328.9391	84.27239008543
328.9805	84.268676681998
329.0215	84.2638123406603
329.0647	84.2679817760926
329.1056	84.2657233319001
329.1477	84.2613801699914
329.1898	84.262921992469
329.2317	84.2536927734129
329.2731	84.2562552389391
329.3128	84.2580793669407
329.3579	84.2544528267469
329.3986	84.2463093981681
329.441	84.247026019883
329.4824	84.2493496115042
329.5243	84.2545614057947
329.564	84.2483072526461
329.605	84.2442463962614
329.6494	84.246265966549
329.6906	84.2474820518834
329.7322	84.2431606057842
329.7724	84.2461791033108
329.8165	84.2392951916855
329.8574	84.2274600754842
329.9002	84.2277640968178
329.941	84.2197075314771
329.981	84.2073078042276
330.024	84.1972099527898
330.066	84.1925193379284
330.1072	84.187589849162
330.1481	84.1799893158217
330.1918	84.1748643847694
330.2326	84.1729968251487
330.2728	84.167176988191
330.3158	84.1630075527586
330.3562	84.154277797322
330.3987	84.1500866460801
330.4391	84.1513461630336
330.4805	84.1448531359801
330.5244	84.1457000525523
330.566	84.142334102073
330.6075	84.1349941584473
330.6484	84.1275890673928
330.6922	84.1233110529128
330.7346	84.1248963070095
330.7764	84.1235282110082
330.815	84.1268290140588
330.8584	84.1245705698663
330.9	84.1218560936733
330.9421	84.1185118590036
330.9846	84.1141686970949
331.0258	84.1075236593745
331.0672	84.1058515420396
331.1078	84.0993802307956
331.1501	84.0953410902205
331.1929	84.0931260776471
331.2342	84.093082646028
331.275	84.0925397507894
331.3172	84.0880228624043
331.3582	84.0842443115437
331.4016	84.0835494056383
331.4425	84.0758402932503
331.4848	84.0746459237254
331.5253	84.0696078559113
331.5675	84.0622244806664
331.6074	84.0571646970428
331.649	84.0576858764718
331.6922	84.0625067861905
331.7285	84.0183802611978
331.7713	83.9825491754507
331.815	83.975730411254
331.8572	83.983157218118
331.8991	83.995100913367
331.943	84.0076960829023
331.9846	84.0267408478721
332.0269	84.0380113530252
332.0693	84.0285866916833
332.1154	84.0479137621772
332.1597	84.0750150924876
332.1985	84.0716491420084
332.2391	84.0635057134295
332.283	84.0498464692266
332.3224	84.0344499602601
332.364	84.0294118924459
332.4042	84.0224411175824
332.4466	84.0178590817687
332.4872	84.0154703427189
332.5292	84.0111706124293
332.5712	84.0048295960425
332.6117	83.9997915282284
332.6522	84.0053942070907
332.6958	84.0026145834691
332.7364	84.0025060044213
332.7782	83.9946883129856
332.8198	83.9846338931669
332.8632	83.9787054771615
332.904	83.9750355053486
332.9444	83.9689550786764
332.9864	83.9688247838191
333.0286	83.9634826946714
333.07	83.9564250565697
333.1126	83.9520384630419
333.153	83.9511481148506
333.1936	83.9470655426564
333.2376	83.9460883312269
333.2786	83.948368491229
333.321	83.9474998588473
333.3657	83.9469352477991
333.4037	83.9461100470365
333.4445	83.9396170199829
333.4896	83.9342966466447
333.531	83.9311695700704
333.571	83.9175754732961
333.6058	83.8579655760987
333.6508	83.8310379722646
333.6931	83.8377047257945
333.7344	83.8500610214248
333.7759	83.8531229505705
333.8176	83.8597462724813
333.862	83.8645237505809
333.903	83.8688451966801
333.947	83.8776183837358
333.9902	83.8910821856528
334.0302	83.8923851342254
334.0756	83.8851754854569
334.12	83.9084982649068
334.161	83.925762333494
334.2014	83.9169239990098
334.2425	83.9030258809018
334.2838	83.889453499937
334.325	83.8805934496432
334.367	83.872276294588
334.4097	83.867325090012
334.4516	83.8620264324834
334.4912	83.8560111532398
334.5331	83.8461304598974
334.575	83.8410706762738
334.616	83.8390076743671
334.6556	83.8304082137878
334.698	83.8204840888264
334.741	83.8189205505392
334.7822	83.8135133139628
334.8233	83.8099736370072
334.8648	83.8069985710998
334.906	83.8157500423458
334.948	83.8147945467259
334.9912	83.8112983013894
335.0344	83.8111897223417
335.0744	83.8115154594848
335.1157	83.7990288689972
335.1582	83.7893219021312
335.2009	83.7853696247943
335.2438	83.7832631912685
335.2839	83.7765747219291
335.325	83.7700382632564
335.3667	83.7638275417269
335.4075	83.7642835737274
335.4471	83.7611347813435
335.4898	83.7558361238149
335.5318	83.7525570365738
335.574	83.7475841161883
335.6159	83.7423940377073
335.6588	83.7406567729439
335.698	83.7426111958028
335.7398	83.7447610609476
335.7822	83.7420900163737
335.8228	83.7388543607517
335.8654	83.7291691096953
335.9082	83.7298640156007
335.95	83.7221549032126
335.9922	83.7128171051089
336.0338	83.7125565153943
336.073	83.7089516910101
336.1172	83.7025020955756
336.1586	83.6945975409017
336.2013	83.6875181869905
336.243	83.6880827980386
336.2809	83.664890313446
336.319	83.6154216993055
336.3626	83.6006549488158
336.406	83.6108179476823
336.448	83.623630275313
336.4902	83.6321428726542
336.5345	83.646475306953
336.5754	83.6582887073447
336.621	83.6839567942254
336.663	83.7017203264321
336.7031	83.6965953953798
336.7442	83.6831967408913
336.7856	83.6719262357382
336.8261	83.6616329420145
336.8684	83.6549227568655
336.9102	83.6511659218144
336.9516	83.6359648551338
336.9933	83.629580407128
337.0353	83.6244337602662
337.0754	83.6193739766425
337.1183	83.6134889922562
337.159	83.6098841678719
337.2	83.59998175872
337.2418	83.5930761312851
337.2838	83.5915560246171
337.326	83.5887112535668
337.3667	83.5835211750859
337.4078	83.5807849830834
337.4492	83.579612329368
337.491	83.5805243933689
337.532	83.5741182295535
337.5728	83.5673211811663
337.6167	83.5642375362111
337.658	83.5603286904933
337.698	83.5573319087762
337.7401	83.5528367362007
337.7795	83.5472340573384
337.8221	83.5467128779094
337.8651	83.5376356695201
337.9067	83.5281675765591
337.9418	83.4697086172675
337.9838	83.4422164023853
338.027	83.4511198842982
338.0694	83.4680364999327
338.1108	83.4797630370863
338.1544	83.4970705372926
338.1975	83.5141391635939
338.2386	83.5148775011184
338.2793	83.514942648547
338.3242	83.5381134173301
338.3652	83.5386345967592
338.4059	83.5322718645628
338.4498	83.5239112778885
338.4912	83.5163758919769
338.5318	83.5069512306349
338.5757	83.4994158447233
338.6147	83.4972442637689
338.6559	83.4843450729
338.6974	83.4845622309954
338.74	83.4825209448983
338.781	83.4684925319331
338.824	83.4811311330875
338.8641	83.4755067384157
338.9055	83.4742037898431
338.9463	83.4684056686949
338.9876	83.461738915165
339.0287	83.4502295361069
339.0708	83.4404574218122
339.1111	83.4354627856172
339.1523	83.4171129265528
339.1952	83.4100770042607
339.2376	83.4051909471133
339.2794	83.4003917532042
339.3215	83.3982636038689
339.3622	83.4014992594909
339.4049	83.3971126659631
339.4436	83.3899898804328
339.4868	83.3848432335709
339.5278	83.3859073082386
339.5728	83.383409990141
339.6125	83.3679266179364
339.6533	83.3618896228833
339.6962	83.382128757378
339.7381	83.3734207177509
339.7806	83.3742024868945
339.8222	83.3677311756505
339.8648	83.3672751436501
339.9056	83.3517917714454
339.9453	83.3425842681989
339.989	83.3412161721977
340.032	83.3356134933354
340.0711	83.3327687222852
340.1135	83.3251030415163
340.1564	83.3231703344669
340.1946	83.3116826712183
340.2373	83.3125947352192
340.279	83.2999561340647
340.3218	83.3005424609224
340.363	83.2958084144419
340.4037	83.2955478247274
340.4464	83.292377316534
340.4888	83.293376243773
340.5322	83.2912046628186
340.5723	83.2998909866361
340.6151	83.2905097569133
340.6556	83.2884033233875
340.6964	83.2804770529041
340.7382	83.2820840228103
340.7796	83.2751132479468
340.8203	83.2698363062277
340.862	83.2616060144106
340.9032	83.2584137904077
340.9456	83.2555038719289
340.9872	83.2517253210683
341.0283	83.2439076296325
341.0699	83.2440596402993
341.1124	83.2375014658172
341.1532	83.2299660799055
341.196	83.2239725164715
341.2381	83.2204545553254
341.2787	83.2124414216038
341.3202	83.2128540219851
341.3623	83.2100743983635
341.4024	83.205861531312
341.4472	83.1994336516871
341.4868	83.1930709194908
341.5292	83.1810403610036
341.5725	83.1829296364339
341.6144	83.1895746741543
341.6546	83.1900089903452
341.6974	83.1970449126373
341.7374	83.1959591221601
341.7807	83.1928971930145
341.8206	83.1817135510995
341.862	83.1737655648065
341.9031	83.1659695891803
341.945	83.1577392973633
341.988	83.1494221423081
342.0307	83.1422776409682
342.072	83.1390637011557
342.1136	83.1356108874383
342.1553	83.1348074024852
342.1957	83.1237323396179
342.2383	83.1220819380926
342.2796	83.1152197422768
342.3225	83.1073151876029
342.3636	83.1004964234062
342.4044	83.0960229666402
342.447	83.0930696165422
342.4892	83.0893127814912
342.531	83.0945462915912
342.5719	83.09317819559
342.6136	83.0957840927352
342.6546	83.101647361312
342.697	83.1008221605493
342.737	83.0908763197783
342.7776	83.0864245788219
342.82	83.0804744470069
342.861	83.0739379883343
342.9028	83.0634492523247
342.948	83.0552841079363
342.9888	83.0445564980217
343.0273	83.0393664195408
343.0702	83.0360439006806
343.1145	83.032026475915
343.1568	83.0288776835312
343.1982	83.02132058181
343.2386	83.0144366701846
343.2804	83.0145886808514
343.3203	83.0079870747502
343.3625	82.9991704560754
343.4054	82.9979978023601
343.4453	82.9963908324539
343.4871	82.9929597345459
343.5292	82.9883559829227
343.5709	82.9821235455837
343.6126	82.9836436522517
343.6545	82.9878130876841
343.696	82.98229727206
343.7389	82.9833830625372
343.7814	82.9841431158712
343.822	82.9837087996803
343.8612	82.9746750229102
343.906	82.9729594739563
343.947	82.9658584042355
343.9883	82.9644685924247
344.0297	82.9567811958462
344.0744	82.9588224819433
344.1141	82.9520037177466
344.1565	82.9533935295574
344.1991	82.9470742289802
344.2404	82.9508962114599
344.2817	82.94422945793
344.3224	82.9302661923934
344.3636	82.9294627074403
344.4046	82.929810160393
344.4472	82.9200814777174
344.4861	82.9101139211369
344.53	82.8979313519829
344.5702	82.8900919447376
344.613	82.8819050845397
344.6553	82.8776705016786
344.6956	82.8704391371006
344.7316	82.8143254852398
344.7733	82.7696343491989
344.8167	82.7754759019662
344.8598	82.7892871568359
344.904	82.8052048452314
344.9488	82.8361933054503
344.99	82.8478546951752
345.0298	82.8344994723058
345.0746	82.8478546951752
345.1155	82.8650970479529
345.1574	82.8641415523329
345.1978	82.8568450403263
345.2403	82.8501565709868
345.282	82.8364756109743
345.3246	82.8260520223934
345.3652	82.8220563134373
345.4064	82.8150203911452
345.4476	82.8075501526622
345.4912	82.801990905419
345.5343	82.7964316581758
345.5741	82.7937823294115
345.6162	82.7882013663587
345.657	82.7840319309264
345.6989	82.7784726836832
345.7397	82.7732391735832
345.7826	82.7668547255773
345.824	82.7653129030997
345.866	82.7595147819516
345.9075	82.7573866326163
345.9489	82.750502720991
345.9915	82.7460509800345
346.0304	82.7404265853627
346.0724	82.7304155971631
346.1171	82.7263764565879
346.1574	82.7210777990593
346.1977	82.7165174790551
346.2403	82.7178638592468
346.281	82.7130212337186
346.324	82.7086346401908
346.3649	82.7079180184758
346.4074	82.7014901388509
346.4498	82.7007952329455
346.4911	82.6978635986571
346.534	82.6915225822704
346.5744	82.6872011361712
346.6154	82.678645107211
346.6575	82.6738241974923
346.699	82.6654201791989
346.74	82.6644212519599
346.7827	82.6605775536706
346.8252	82.6585796991926
346.8665	82.653802221093
346.908	82.6502408283279
346.9505	82.6454633502282
346.9928	82.641380778034
347.0336	82.6348008877423
347.0759	82.6283947239269
347.1177	82.6245293098281
347.1582	82.6230526347792
347.2014	82.6184054515368
347.2408	82.6143228793426
347.2839	82.6097191277194
347.3256	82.6077647048604
347.3656	82.6089590743854
347.4062	82.6090459376235
347.4491	82.5997298553293
347.4929	82.5946266400865
347.534	82.5850933996969
347.5728	82.5878295916994
347.6174	82.5828349555043
347.6594	82.5822051970275
347.7003	82.5830521135998
347.7422	82.5837035878861
347.7822	82.5904137730351
347.825	82.5916950057981
347.867	82.5849196732205
347.9088	82.5724113669234
347.9511	82.5679596259669
347.991	82.5584046697677
348.0314	82.5536054758585
348.0746	82.5523242430955
348.1174	82.5447888571838
348.1593	82.5400765265128
348.1981	82.5293272007887
348.2406	82.5243977120223
348.283	82.5140827024891
348.325	82.506569032387
348.3664	82.4990336464753
348.4094	82.4903907542769
348.4498	82.485678423606
348.4934	82.4830508106512
348.5347	82.4753851298823
348.5752	82.4722363374984
348.6168	82.4652221310158
348.659	82.4660039001594
348.6996	82.4644837934914
348.7396	82.4499559169066
348.778	82.3857856997051
348.8223	82.3769039336018
348.867	82.3860897210387
348.9063	82.3942982970462
348.9487	82.4053299282944
348.9952	82.422767723358
349.0356	82.4308460045082
349.0762	82.4250695991696
349.12	82.4321272372713
349.162	82.4493478742394
349.2028	82.449369590049
349.2454	82.4410090033746
349.285	82.430715709651
349.3294	82.4178382345916
349.371	82.4104331435372
349.4106	82.4050910543894
349.454	82.3987283221931
349.4954	82.3926261797114
349.5367	82.3914100943769
349.5775	82.3841352981798
349.6194	82.3799658627474
349.6622	82.3718441499781
349.7059	82.3631795419702
349.7475	82.3587278010137
349.7891	82.3527559533892
349.8284	82.344438798334
349.8714	82.3384018032808
349.9112	82.3322779449895
349.956	82.3267621293654
349.9974	82.3261106550791
350.037	82.3286948364148
350.0803	82.3234613263148
350.1216	82.3164905514513
350.1638	82.3255894756501
350.2048	82.3194439015492
350.2445	82.3151658870691
350.2881	82.3154264767836
350.331	82.3116696417326
350.3738	82.2952959213367
350.4144	82.2900189796176
350.456	82.2845900272316
350.4975	82.2786398954167
350.5361	82.2761860089382
350.5803	82.270583330076
350.6197	82.2645246192133
350.662	82.2548827997759
350.7044	82.2530152401552
350.746	82.2481074671983
350.7876	82.2430693993842
350.8306	82.2534061247269
350.8711	82.2575321285402
350.9114	82.2494321315804
350.9544	82.2471736873879
350.9981	82.2402029125244
351.039	82.2282157856563
351.081	82.2194860302197
351.1228	82.2138833513575
351.1652	82.2050667326827
351.2063	82.2134490351666
351.2481	82.2075423349707
351.2899	82.2009841604885
351.3318	82.1927321528619
351.3724	82.1874769269524
351.4136	82.1834812179963
351.4555	82.1772270648478
351.497	82.1734485139872
351.5397	82.1727101764627
351.5835	82.1671074976004
351.6236	82.1632637993112
351.6634	82.1566404774004
351.7065	82.1649359166461
351.7486	82.1520801573962
351.789	82.127867029755
351.8296	82.1184423684131
351.8725	82.1192892849853
351.9148	82.1282144827077
351.9564	82.1321450442351
351.9984	82.1359670267148
352.0392	82.1351635417617
352.0808	82.1241753421326
352.1242	82.1163793665064
352.163	82.109452023262
352.2058	82.0981598022993
352.248	82.0901466685777
352.2904	82.0867155706698
352.3316	82.0760313923743
352.3728	82.0746415805635
352.4162	82.0696469443684
352.4566	82.0650866243643
352.4996	82.065434077317
352.5405	82.0613949367419
352.584	82.058485018263
352.6236	82.0552276468315
352.6658	82.0491472201592
352.708	82.0410037915804
352.7481	82.0382241679588
352.7877	82.0313836879525
352.8322	82.0227842273732
352.8738	82.0133378502217
352.916	82.0133161344122
352.9563	82.0113182799342
352.9982	82.0094507203134
353.0394	82.015227125652
353.08	82.0082780665981
353.1232	82.0126212285068
353.1647	82.0044995157375
353.2068	82.0040869153561
353.2494	81.9953137283005
353.2882	81.9996351743997
353.3297	81.9940324955374
353.374	81.9960737816345
353.4153	81.9889292802947
353.4567	81.9789617237141
353.4985	81.9671483233224
353.5384	81.9672569023701
353.5813	81.9600906852207
353.623	81.9521861305468
353.6656	81.9488201800675
353.7083	81.9431523537766
353.7496	81.9414150890131
353.7927	81.938613749582
353.835	81.9367461899612
353.8756	81.9330762181483
353.9165	81.9289719301446
353.9598	81.9177014249914
354.0018	81.9113386927951
354.0435	81.9133582630827
354.0847	81.9087327956499
354.1265	81.9101008916512
354.1693	81.8998727453561
354.2107	81.8879724817262
354.2528	81.8767454081921
354.2936	81.8755727544767
354.3356	81.8758116283817
354.3784	81.8748995643809
354.4197	81.8708604238058
354.461	81.8701438020908
354.5026	81.8663001038016
354.545	81.8574834851268
354.585	81.8531186074086
354.6262	81.8425647239704
354.6686	81.8337698211052
354.7109	81.8272985098612
354.7517	81.81878591252
354.7933	81.8128140648955
354.836	81.8025859186005
354.879	81.7961580389755
354.9194	81.788948390207
354.9608	81.7833022797257
355.002	81.7768526842912
355.0438	81.7734433021929
355.0837	81.7749634088609
355.1258	81.7693824458082
355.1677	81.7634974614219
355.2096	81.759067436275
355.25	81.7550065798903
355.2926	81.7454950553102
355.3376	81.7410433143537
355.3766	81.7394363444475
355.4207	81.735223477396
355.4633	81.7298162408197
355.505	81.7276663756748
355.5481	81.722758602718
355.589	81.7223025707175
355.629	81.7181114194756
355.6721	81.7128996251851
355.7129	81.7102502964208
355.7558	81.7064717455602
355.7966	81.6989363596486
355.8386	81.6915095527846
355.8803	81.6898808670689
355.9208	81.6870578118282
355.9653	81.6921393112614
356.0072	81.6972859581232
356.0487	81.7001958766021
356.0896	81.6980460114573
356.131	81.6947234925971
356.174	81.6969602209801
356.215	81.6970905158374
356.2568	81.6889253714489
356.2979	81.6868406537327
356.3418	81.6880784548767
356.3814	81.6847993676356
356.424	81.6802390476315
356.4652	81.6776331504862
356.5094	81.6747015161978
356.549	81.6642344959978
356.5911	81.6570031314198
356.633	81.6480996495068
356.674	81.6418889279774
356.7148	81.6428009919782
356.7578	81.6275564936785
356.7994	81.6241688273897
356.8418	81.6132457751893
356.8838	81.5995213835577
356.9234	81.5893583846912
356.9653	81.5808675031597
357.0061	81.5709216623887
357.0471	81.5637120136202
357.0898	81.5585436509488
357.1336	81.554157057421
357.1747	81.5469474086525
357.216	81.5390862855976
357.2591	81.537501031501
357.2987	81.5321372265437
357.3414	81.5252750307279
357.3834	81.5170230231013
357.4233	81.5097265110946
357.4664	81.504427853566
357.511	81.5054702124241
357.551	81.4997806703236
357.594	81.497717668417
357.6355	81.4895959556476
357.677	81.4811919373543
357.7201	81.4761973011592
357.7609	81.4725490451559
357.8038	81.470399180011
357.8455	81.4638192897193
357.8848	81.4565662093317
357.9285	81.457456557523
357.9697	81.4510938253267
358.0115	81.4576737156185
358.0537	81.4484662123719
358.0952	81.4485747914197
358.137	81.4443619243682
358.1794	81.4399536150308
358.2216	81.4279447723532
358.2604	81.4195624698693
358.3023	81.4101160927178
358.3451	81.400734862995
358.3881	81.3954579212759
358.428	81.4002353993755
358.47	81.3925045711779
358.5126	81.3935903616551
358.5531	81.3893340629846
358.5976	81.3905067166999
358.6362	81.3853383540285
358.6798	81.3784978740223
358.722	81.3685737490608
358.7624	81.3659678519156
358.8037	81.3689646336326
358.8464	81.3689646336326
358.889	81.3690949284899
358.9294	81.3660981467728
358.972	81.368421738394
359.0129	81.3609297841014
359.056	81.3503759006632
359.0985	81.3436874313238
359.1394	81.332872958171
359.1784	81.3285297962623
359.2213	81.3242734975917
359.2618	81.3231008438764
359.3074	81.3217544636847
359.3466	81.3178021863477
359.3898	81.3153265840597
359.4304	81.3106359691983
359.4714	81.3090072834825
359.5154	81.3072483029095
359.5572	81.2979322206153
359.5969	81.2948702914696
359.638	81.2892241809883
359.6797	81.2847290084127
359.7225	81.2794303508841
359.7636	81.2788005924073
359.8067	81.2767593063102
359.8472	81.2647070320135
359.8903	81.2645550213467
359.9326	81.2615148080105
359.9734	81.2600815645807
360.0153	81.2548914860997
360.0586	81.2462703097109
360.0998	81.2407544940868
360.1409	81.2322201809362
360.1844	81.2267695127407
360.2234	81.2263351965498
360.2669	81.2178660308278
360.3084	81.2168236719697
360.3498	81.2113512879647
360.3919	81.2029689854808
360.4343	81.1928494182335
360.4775	81.1791250266019
360.5179	81.165031466208
360.5597	81.154803319913
360.6005	81.1466816071436
360.6413	81.1379735675166
360.6848	81.1303513183668
360.7249	81.1196237084522
360.7687	81.1159320208298
360.8076	81.1155194204485
360.8505	81.114259903495
360.8921	81.1058776010111
360.937	81.0967352451932
360.9781	81.094368221953
361.0166	81.0926309571895
361.0605	81.0894821648056
361.1015	81.0861162143264
361.1435	81.084465812801
361.1851	81.0946288116675
361.2273	81.088656964043
361.2676	81.0874408787085
361.3108	81.0835320329907
361.3506	81.0800357876542
361.3922	81.0758446364122
361.435	81.0682441030719
361.4775	81.0658553640221
361.5193	81.0675491971665
361.5606	81.0621202447806
361.6025	81.0594492002067
361.643	81.0576685038242
361.6843	81.0571690402047
361.7265	81.0475272207673
361.7664	81.0405564459038
361.8102	81.0341502820884
361.8508	81.0263977380813
361.8924	81.0172988138825
361.9337	81.0024886317737
361.9767	80.9879173235699
362.0197	80.9792744313715
362.06	80.9705229601255
362.103	80.9605336877354
362.1446	80.9529548702046
362.186	80.948177392105
362.2278	80.9428570187668
362.2703	80.9358210964747
362.312	80.9331717677103
362.3524	80.9306310179937
362.3944	80.9220967048431
362.436	80.9163637311235
362.4781	80.9111302210235
362.5198	80.9071996594961
362.5605	80.9057664160662
362.6015	80.8977749981542
362.6448	80.8927803619591
362.687	80.89273693034
362.726	80.8903047596712
362.7691	80.8966457760579
362.8103	80.8983178933928
362.8516	80.8930409516737
362.8948	80.8876119992877
362.9362	80.8901310331948
362.9775	80.8827476579499
363.0202	80.8721069112736
363.0619	80.861140427454
363.1028	80.8465691192502
363.1442	80.835255182478
363.187	80.8261128266601
363.2281	80.8170139024613
363.27	80.811650097504
363.3126	80.8001407184458
363.3545	80.7962753043471
363.3983	80.7893913927217
363.4372	80.7819428700483
363.4786	80.7843750407172
363.52	80.7773825500441
363.5623	80.7789678041408
363.6038	80.7692608372748
363.6442	80.7605310818382
363.6868	80.7582509218361
363.7285	80.7488045446846
363.7712	80.7445482460141
363.8129	80.7308238543825
363.8535	80.7201179602774
363.8956	80.7141026810339
363.9378	80.7193579069434
363.98	80.7405959686771
364.0227	80.7388369881041
364.064	80.7249605858057
364.1066	80.7210517400878
364.1464	80.710193835316
364.1882	80.7013772166413
364.2287	80.6969689073039
364.2687	80.6899112692022
364.3109	80.6834833895773
364.355	80.6794442490022
364.3966	80.6789665011922
364.4387	80.6719088630905
364.4834	80.6619847381291
364.5242	80.6577718710776
364.5669	80.6479780409734
364.6087	80.6411158451576
364.6492	80.6347531129613
364.6911	80.6249809986667
364.7317	80.6173370337073
364.7736	80.6069568767454
364.8169	80.5978796683562
364.8565	80.5956212241636
364.8998	80.5921901262557
364.943	80.5842421399628
364.9856	80.5754689529071
365.0251	80.5843072873914
365.066	80.5809847685312
365.1068	80.5731236454764
365.1489	80.559008369273
365.1921	80.55153813079
365.2335	80.5382697711588
365.2763	80.5296703105795
365.316	80.5286062359119
365.358	80.5294748682936
365.4015	80.5232207151451
365.4418	80.5104952507525
365.4837	80.5062389520819
365.5276	80.5072378793209
365.5685	80.5079545010359
365.6122	80.4979869444553
365.6538	80.4962279638823
365.6944	80.4953810473101
365.7358	80.4978349337885
365.7777	80.4915590648304
365.8174	80.482438424822
365.861	80.4733177848137
365.9004	80.4681711379519
365.9431	80.4606791836593
365.9842	80.4589853505149
366.0258	80.4653915143303
366.069	80.4594630983248
366.11	80.4462816019318
366.1498	80.4435888415484
366.191	80.4444574739302
366.2342	80.4336212849679
366.2764	80.4180510495251
366.3184	80.4194191455263
366.3596	80.4115580224715
366.4028	80.3959009237905
366.4445	80.3895816232133
366.4856	80.3745325671996
366.5276	80.3674749290979
366.5703	80.3674314974788
366.6115	80.362567156141
366.6508	80.3582022784228
366.6934	80.3432835172663
366.7356	80.343153222409
366.7768	80.3398958509774
366.8193	80.3341411614484
366.8605	80.3291899568724
366.9008	80.3219585922944
366.944	80.3091028330445
366.987	80.3010245518943
367.027	80.2944880932216
367.0685	80.2868441282623
367.111	80.2839776414025
367.1535	80.2781360886353
367.1946	80.2780492253971
367.2384	80.2764422554909
367.2789	80.2796779111129
367.3205	80.2794390372079
367.3628	80.2654974874809
367.4052	80.2661489617672
367.447	80.2646071392896
367.487	80.2614583469057
367.5286	80.2556602257576
367.5715	80.2496883781331
367.6122	80.250166125943
367.6551	80.2347261853575
367.695	80.2306870447824
367.7361	80.2199594348678
367.7802	80.2109039422881
367.8208	80.1979613198001
367.8646	80.184975265693
367.9056	80.1795897449261
367.947	80.1702519468223
367.9904	80.15989350567
368.0316	80.1529878782351
368.0732	80.1409356039384
368.1156	80.1358975361243
368.1595	80.1256259582101
368.2012	80.1219559863972
368.241	80.118590035918
368.2836	80.1159407071536
368.3259	80.1065377616212
368.3666	80.1005007665681
368.4074	80.0928133699896
368.4485	80.0887307977954
368.4887	80.0796970210253
368.532	80.0704895177787
368.5738	80.0599356343405
368.6172	80.0538986392874
368.6585	80.0538117760492
368.7005	80.0512710263326
368.7418	80.046971296043
368.7837	80.0396313524172
368.824	80.0350927482226
368.8662	80.0325085668869
368.9082	80.0204345767806
368.95	80.0115745264868
368.9926	80.0073399436258
369.0342	80.0021715809544
369.0746	79.9953093851386
369.1164	79.9863624716066
369.16	79.9824536258887
369.2	79.976112609502
369.2435	79.9651244098729
369.2845	79.959217709677
369.3254	79.9525726719566
369.3682	79.9444509591873
369.4096	79.9373498894665
369.4524	79.9307048517462
369.4918	79.9268394376474
369.5352	79.9251238886935
369.5762	79.9154820692561
369.6168	79.907490651344
369.6582	79.900259286766
369.6994	79.8916381103771
369.742	79.8823437438924
369.785	79.8771753812211
369.826	79.8718767236924
369.8659	79.8629298101604
369.9086	79.8574574261554
369.9506	79.8490751236715
369.9928	79.8404756630923
370.0356	79.8368056912794
370.0753	79.8285319678432
370.1186	79.8213657506938
370.161	79.8132874695436
370.2032	79.8017563746759
370.245	79.8036890817253
370.2847	79.8076630748718
370.3263	79.8040148188684
370.369	79.8035805026776
370.4105	79.7966097278141
370.4525	79.7936563777161
370.4962	79.7856649598041
370.5359	79.7751545079849
370.58	79.7634714024504
370.6189	79.7535907091081
370.6618	79.7445352165283
370.704	79.7404960759532
370.7439	79.7305068035631
370.7874	79.7209084157448
370.828	79.7112231646884
370.869	79.7054033277307
370.9126	79.6947625810543
370.9538	79.6904628507646
370.9955	79.6837960972347
371.0369	79.6807341680891
371.0796	79.6746320256073
371.1219	79.6635352469305
371.1616	79.6606253284516
371.2039	79.6521127311105
371.2459	79.6389963821461
371.2863	79.6304403531859
371.3294	79.6246205162282
371.3706	79.6189092583183
371.4128	79.6141534960282
371.454	79.6050545718294
371.4961	79.5995387562053
371.5394	79.5956081946779
371.5795	79.5898752209584
371.6202	79.5864875546696
371.6624	79.5798208011397
371.7049	79.5668781786516
371.7454	79.558343865501
371.7871	79.5500267104458
371.8291	79.5436639782495
371.8713	79.5387996369117
371.9116	79.530504197666
371.9535	79.523555138612
371.9941	79.5188210921315
372.0376	79.5168232376535
372.0798	79.5050967004999
372.123	79.4919369199165
372.1655	79.4855090402915
372.2051	79.4890704330567
372.2455	79.4768227164741
372.287	79.4778216437131
372.33	79.4690050250383
372.372	79.4623165556989
372.4133	79.452935325976
372.4534	79.4445964551113
372.4968	79.4323704543382
372.538	79.4265289015709
372.5797	79.4225331926149
372.6217	79.4127393625107
372.6646	79.4063549145049
372.7079	79.3993841396414
372.7489	79.3893080040131
372.791	79.3846825365803
372.8326	79.3774077403832
372.8752	79.3695900489474
372.9161	79.3636833487516
372.9579	79.3594053342715
372.9998	79.3495246409291
373.0398	79.3428144557801
373.0816	79.3341281319626
373.1237	79.3262887247174
373.164	79.3202082980452
373.207	79.3144318927065
373.2483	79.3037477144111
373.2909	79.2951699696413
373.3319	79.2832045585828
373.3735	79.2779710484827
373.4156	79.2685029555217
373.4575	79.2614018858009
373.4998	79.2559946492245
373.5418	79.2488284320751
373.582	79.2415102042589
373.623	79.2321724061551
373.6653	79.2205761638588
373.7078	79.2111515025169
373.7494	79.2047236228919
373.7919	79.199533544411
373.8332	79.1908472205936
373.8745	79.1885019131628
373.9162	79.1783823459155
373.9576	79.1672421356196
374	79.1613354354237
374.0415	79.1541257866552
374.0821	79.143571903217
374.1234	79.1351244533045
374.1648	79.1258518026294
374.2068	79.1136475176658
374.2484	79.1081099862322
374.2904	79.1018341172741
374.333	79.0930174985994
374.3748	79.0814429721126
374.4167	79.0707370780076
374.4598	79.0638965980013
374.4998	79.0583807823772
374.5425	79.0536901675158
374.5835	79.0487172471303
374.6258	79.040356660456
374.666	79.034167654736
374.7094	79.0267408478721
374.7504	79.0167732912915
374.7917	79.010280264238
374.834	79.0043952798517
374.8772	79.0015939404205
374.9182	78.9972942101309
374.96	78.9888684760279
375.0039	78.9839607030711
375.0441	78.9808119106872
375.0854	78.9677389933419
375.127	78.9556867190452
375.1715	78.9482164805622
375.213	78.9378363236003
375.253	78.9248937011123
375.2962	78.9149478603413
375.3378	78.9086937071927
375.3796	78.9046111349985
375.421	78.8991821826126
375.4617	78.8902787006997
375.5034	78.8832427784075
375.5443	78.8752947921146
375.5875	78.8627213383888
375.6286	78.8542304568572
375.6691	78.8459567334211
375.7136	78.8458481543734
375.7548	78.8320803311227
375.7947	78.8283669276907
375.8379	78.8215264476845
375.88	78.8121017863425
375.9222	78.7963361086138
375.9634	78.7829157383158
376.0053	78.7747505939274
376.0484	78.7674975135398
376.0896	78.7569653459111
376.1324	78.7427849222791
376.1726	78.7361398845588
376.2156	78.7251082533106
376.2569	78.7185935104475
376.2969	78.7154230022541
376.3406	78.7115575881553
376.3829	78.7005911043358
376.4231	78.6873227447046
376.4645	78.6794181900307
376.5078	78.6694940650693
376.548	78.6609597519186
376.5895	78.6533809343879
376.6324	78.652468870387
376.6724	78.6463015804766
376.7155	78.6434568094264
376.7588	78.6190482394993
376.7981	78.6149656673051
376.8418	78.6175715644504
376.8823	78.6101013259673
376.9243	78.6002423484345
376.9651	78.6045855103433
377.0057	78.5913388665216
377.0469	78.5808935621311
377.0881	78.5678857922145
377.1312	78.5544654219165
377.1737	78.5436726645733
377.2164	78.5351383514226
377.2566	78.5296876832272
377.2983	78.5312729373238
377.3418	78.5159850074051
377.384	78.5238461304599
377.4248	78.5088839376843
377.4688	78.4912289845253
377.5087	78.4970922531021
377.5508	78.4745295269862
377.5941	78.4488614401056
377.636	78.4455823528645
377.6772	78.4363531338085
377.7187	78.4426290027666
377.7602	78.4279925471342
377.8012	78.4281011261819
377.8444	78.4189153387449
377.886	78.4125308907391
377.9262	78.3886435002411
377.968	78.3802394819477
378.0098	78.3649081204098
378.0521	78.3486864106807
378.0944	78.3380022323852
378.1375	78.3246252937063
378.1784	78.3119432609328
378.2212	78.2999561340647
378.262	78.2907486308182
378.3022	78.2828006445252
378.3441	78.2810199481427
378.3867	78.2750046688991
378.428	78.2570456944064
378.4691	78.2591521279322
378.5127	78.2525722376405
378.5529	78.241888059345
378.5942	78.2515298787824
378.6376	78.237935782008
378.6784	78.222995305042
378.7212	78.221996377803
378.7636	78.220758576659
378.804	78.2037116661672
378.849	78.1954813743502
378.887	78.1950687739688
378.9292	78.1774789682385
378.9718	78.1610183846044
379.0127	78.1500736165944
379.0572	78.140952976586
379.097	78.1517240181197
379.1396	78.1295087449565
379.1814	78.1166747015162
379.2222	78.1006050024539
379.2635	78.0838186816766
379.3062	78.0693776683301
379.3455	78.0567824987948
379.3895	78.0403219151607
379.4286	78.0269884081009
379.4715	78.0133074480884
379.513	78.0004516888385
379.5552	77.9952181787385
379.5984	77.9834264941563
379.6385	77.9779975417704
379.6781	77.962405590518
379.7211	77.9611026419454
379.7632	77.9611243577549
379.8055	77.9481165878383
379.8474	77.9411892445939
379.8893	77.9317645832519
379.9322	77.9188219607639
379.9732	77.9086372460879
380.0152	77.8977793413161
380.056	77.8955208971235
380.0973	77.8755857839624
380.1391	77.8690927569089
380.1832	77.8635552254753
380.2251	77.8640981207139
380.2658	77.8497005389864
380.307	77.8427080483134
380.3486	77.8289836566818
380.3916	77.8155415705742
380.4345	77.7939126242687
380.475	77.7763445343479
380.5167	77.7611217518578
380.559	77.748548298132
380.601	77.7371040665025
380.642	77.7250083605867
380.681	77.7148887933393
380.7248	77.7050298158065
380.7666	77.6931295521766
380.8078	77.6809252672131
380.8513	77.6721955117765
380.8922	77.6548228641416
380.9336	77.6433134850834
380.9764	77.6327596016452
381.0186	77.6250722050667
381.0598	77.6133456679132
381.1024	77.6000121608534
381.144	77.5879816023662
381.1857	77.5761464861649
381.2262	77.5671127093947
381.2687	77.5552558773839
381.3089	77.5456792053751
381.3531	77.5311730445999
381.3937	77.5212272038289
381.4347	77.5161022727766
381.475	77.5058306948625
381.5186	77.4958414224724
381.5606	77.4842234643666
381.6025	77.4715848632121
381.6447	77.4626379496801
381.6859	77.4462859450938
381.7276	77.4338210704157
381.7694	77.4264594109804
381.812	77.4184679930683
381.8529	77.4113017759189
381.8933	77.401877114577
381.9362	77.3935816753313
381.9774	77.3836141187507
382.021	77.3720830238831
382.0631	77.3570339678693
382.106	77.3431792813804
382.1497	77.3280433621285
382.1889	77.3146447076401
382.2314	77.3030267495342
382.274	77.2934283617159
382.3134	77.2859146916138
382.3566	77.2730155007449
382.4	77.2609849422577
382.4408	77.2523854816784
382.4825	77.2466525079589
382.5246	77.233319000899
382.5637	77.2255013094633
382.6076	77.218378523933
382.6488	77.2053924698259
382.6898	77.1882586960959
382.7328	77.1797243829453
382.7741	77.1653919486465
382.8161	77.1500605871086
382.8585	77.1347292255708
382.902	77.1227638145123
382.942	77.1076496110699
382.9851	77.0928828605802
383.027	77.0808305862835
383.0676	77.0713624933224
383.1096	77.0596359561688
383.1534	77.0476271134912
383.192	77.0342718906218
383.2364	77.0216332894674
383.2761	77.0087123827889
383.3182	76.9967035401113
383.361	76.9822625267647
383.4042	76.9666922913219
383.446	76.9564424292173
383.4861	76.9448244711115
383.5278	76.9344877457687
383.5676	76.9243030310927
383.612	76.914009737369
383.6542	76.9013277045955
383.6979	76.8920984855394
383.7386	76.8792644420992
383.7792	76.8643456809426
383.8208	76.850860163216
383.8624	76.8369620451081
383.906	76.8235416748101
383.9448	76.8087532085109
383.9848	76.7960928915469
384.0311	76.7853652816324
384.0718	76.7693172983796
384.1156	76.7556797699862
384.1547	76.7418033676878
384.1954	76.7298813882483
384.2381	76.7178291139516
384.2789	76.6998484236494
384.3229	76.6886647817344
384.3658	76.6754398537223
384.4069	76.6639304746642
384.4512	76.6518130529388
384.492	76.6416934856915
384.5336	76.6303578331097
384.5747	76.6102924250913
384.6149	76.598175003366
384.6589	76.5884680364999
384.6997	76.5773495420136
384.7422	76.5682506178148
384.7828	76.55991174695
384.8242	76.5584350719011
384.8653	76.5481852097965
384.9056	76.5298570665416
384.9493	76.5170447389108
384.9898	76.5072726246162
385.0334	76.4961541301298
385.074	76.475589258492
385.1162	76.4634284051475
385.1585	76.4485530756101
385.2002	76.4327005346432
385.2428	76.4181726580585
385.2855	76.3979118077543
385.3275	76.3838616789796
385.3683	76.3655118199152
385.4105	76.3480305932325
385.4536	76.3315917254079
385.4948	76.3163906587274
385.537	76.3009072865227
385.5775	76.287334905558
385.6204	76.2765638640243
385.6618	76.2579751310549
385.7038	76.2409933679918
385.7456	76.226943239217
385.7864	76.2092231386294
385.8285	76.1953901679501
385.8716	76.1819046502235
385.9142	76.1712856193566
385.9567	76.1554765100088
385.9966	76.142143002949
386.039	76.1233805435033
386.0805	76.1059644642493
386.1238	76.0951499910965
386.164	76.0809261358454
386.2054	76.0649215842117
386.2476	76.0497205175312
386.2884	76.0343457243743
386.3298	76.0223803133157
386.371	76.0040087384418
386.4139	75.9917610218591
386.4588	75.9774068717508
386.4988	75.9625749738325
386.5398	75.9406637220029
386.5826	75.9272433517049
386.6248	75.9093712404505
386.667	75.8965371970102
386.7092	75.883790016808
386.7513	75.8787736648035
386.793	75.8702610674624
386.8342	75.8569275604025
386.8767	75.8406407032448
386.9188	75.8345819923821
386.9585	75.8184471458912
387.0015	75.8073069355953
387.0431	75.7891308030072
387.0858	75.7833543976686
387.1264	75.7613128509818
387.1711	75.7456991839199
387.2118	75.7285871259995
387.2522	75.7138638071289
387.2956	75.7013120692126
387.3363	75.6863281606275
387.379	75.6697589979457
387.4192	75.6469356821153
387.4617	75.6314957415298
387.5033	75.6098233636052
387.5462	75.5907351670163
387.5872	75.5733842351909
387.6272	75.5549040812693
387.6718	75.539355561636
387.7132	75.5207233970475
387.7555	75.4983995448366
387.7976	75.4787901688187
387.8386	75.4605923204211
387.8806	75.4403097543073
387.9222	75.4227416643865
387.9644	75.4084960933259
388.0053	75.3936859112171
388.0489	75.3772687592021
388.089	75.3615030814734
388.132	75.3462585831737
388.1736	75.3297979995396
388.2141	75.3221757503898
388.2571	75.3133808475246
388.3003	75.2970288429382
388.341	75.2787006996834
388.3836	75.2594822082373
388.424	75.252163980421
388.4656	75.2353559438342
388.5072	75.2211320885831
388.5507	75.1997420161826
388.591	75.1793508710211
388.6323	75.1575481982393
388.6769	75.1355500831716
388.7166	75.1179385616316
388.7581	75.099697281615
388.8004	75.0802833478829
388.8437	75.0645176701542
388.8828	75.0461026636612
388.9239	75.0272533409773
388.9672	75.008946913532
389.0097	74.9876002727506
389.0527	74.9668833904459
389.0928	74.9480123519525
389.135	74.93385364413
389.176	74.9170890391623
389.2181	74.9032995001021
389.2602	74.8875338223734
389.3022	74.8648408014002
389.3445	74.8481847754803
389.3864	74.8318110550843
389.4273	74.8129400165909
389.4711	74.796088548385
389.511	74.7742641597936
389.5556	74.7513756965346
389.5966	74.733655595947
389.6392	74.714762841644
389.6802	74.6989971639153
389.7211	74.6791489139924
389.7632	74.6601692964512
389.8041	74.6363470533818
389.8468	74.6249679691809
389.89	74.6174108674598
389.9319	74.585944659431
389.9742	74.5671387683661
390.0168	74.5544784514022
390.0581	74.5341524536693
390.0999	74.5179958913689
390.1418	74.496953271921
390.1825	74.4889835698185
390.225	74.4751505991392
390.2658	74.4510460505457
390.3082	74.4218817183286
390.349	74.4010779727858
390.3914	74.3723262409499
390.4336	74.3562131102686
390.4772	74.3369946188224
390.5188	74.3231399323335
390.559	74.3020104496476
390.6008	74.2737581814313
390.6441	74.2665485326628
390.6856	74.2421833943548
390.7266	74.2206413112875
390.769	74.2003153135546
390.8094	74.1770793973429
390.8508	74.1610531298996
390.8944	74.1511290049382
390.937	74.134147241875
390.9785	74.1230287473887
391.0211	74.1031153500371
391.0637	74.0947330475533
391.1055	74.0749282292495
391.1484	74.045351296651
391.1894	74.0230925918687
391.2318	73.9959912615583
391.2732	73.9783145925897
391.3144	73.968260172771
391.3563	73.9577062893328
391.3985	73.9320816340713
391.4428	73.9078467906205
391.4839	73.8830473361217
391.525	73.8683891646797
391.5684	73.8428948042754
391.61	73.8204189413977
391.6516	73.7905597032752
391.694	73.7719492544963
391.7365	73.7535776796223
391.7776	73.7279095927417
391.8205	73.7099723340586
391.86	73.6838264993681
391.9012	73.658940181631
391.9428	73.6358779918957
391.9848	73.6268442151255
392.0274	73.5984399362424
392.0704	73.570665415836
392.111	73.5371796375197
392.1542	73.5121195933063
392.196	73.4789595521332
392.2402	73.4615869044982
392.2809	73.4519450850608
392.3246	73.4341164054255
392.3635	73.4155493882657
392.4066	73.3904241966236
392.4478	73.3672099962215
392.4905	73.3395874864819
392.532	73.3097282483594
392.574	73.2957649828228
392.6146	73.2777625767111
392.6571	73.2664052083198
392.7013	73.2442116509662
392.7426	73.2193904806578
392.783	73.1952642162547
392.8262	73.1793682436688
392.8662	73.1540693255504
392.9088	73.1285315335271
392.9494	73.1167181331353
392.9928	73.0920489734937
393.034	73.0713538069986
393.0756	73.0371079753482
393.1178	73.0120262153253
393.1594	72.9858152332061
393.2025	72.9550439310827
393.2456	72.9289415280112
393.2876	72.9049021268464
393.3286	72.8772361854878
393.37	72.8490273488906
393.4128	72.8207099332456
393.4559	72.7968876901762
393.4964	72.771675635296
393.5389	72.7476579499407
393.5798	72.7249649289676
393.6225	72.7044434889489
393.663	72.6812944359753
393.7068	72.6542582530934
393.7493	72.6295890934518
393.7898	72.6072435254314
393.8322	72.5800553318827
393.8732	72.5512384526183
393.917	72.525982966119
393.9592	72.5021390072401
394.001	72.4771441104553
394.0419	72.4527572563378
394.0838	72.4251564624078
394.1266	72.4011822086716
394.1684	72.3780114398885
394.2113	72.3537331648187
394.2524	72.3239825057438
394.294	72.2970983335288
394.3353	72.2780318527495
394.3772	72.2618318588299
394.42	72.2408109551916
394.4613	72.213666193262
394.5034	72.1845235768544
394.5462	72.154468896446
394.5892	72.1292785573754
394.6293	72.1003096674441
394.6722	72.075379918088
394.7135	72.0479745664439
394.7554	72.0202869092757
394.7976	71.9954874547768
394.8405	71.9672351865605
394.8806	71.9440644177774
394.9236	71.9199815849935
394.9668	71.8943134981129
395.0084	71.8666909883734
395.051	71.8395896580629
395.0914	71.8082754607009
395.1338	71.7822599208676
395.1755	71.7524006827451
395.218	71.72551651053
395.2589	71.6970905158373
395.302	71.6666883824762
395.3446	71.6408900007384
395.3866	71.612876606427
395.4303	71.5845374749725
395.4712	71.556154911899
395.511	71.5323543846391
395.5546	71.5031031891838
395.5956	71.471115801726
395.6372	71.4421469117947
395.6784	71.4154147502465
395.7188	71.3867933132679
395.7602	71.3585844766707
395.8048	71.327639448071
395.8456	71.2994523272833
395.8872	71.2672477817301
395.9317	71.2397121352287
395.9728	71.2124587942514
396.014	71.1837939256538
396.0542	71.1520236962914
396.0978	71.1214478364539
396.14	71.0960620550974
396.182	71.0661159537367
396.2219	71.0344977350411
396.2648	71.0037047171081
396.3072	70.9758650492732
396.3483	70.9474390545805
396.3914	70.92033772427
396.4325	70.8929975200546
396.4744	70.8634205874561
396.5173	70.8317589371414
396.5586	70.8026380365434
396.5996	70.769152258227
396.6425	70.7357533431489
396.6828	70.7046345880728
396.7262	70.6745581918548
396.7683	70.6461321971622
396.8098	70.619161161709
396.8528	70.5914300729217
396.8946	70.5615708347992
396.9355	70.5280633406733
396.9782	70.495815363501
397.0203	70.4691483493813
397.0638	70.434424769921
397.1048	70.4067153969433
397.1481	70.3756400734863
397.1883	70.3449339187916
397.2304	70.3090594014254
397.2711	70.2781795202544
397.315	70.2460184063202
397.3562	70.2105999209545
397.3981	70.1721629380622
397.4402	70.1431723323214
397.4807	70.1085139002897
397.5245	70.0752235642593
397.5663	70.0433881874683
397.6074	70.012942622488
397.6505	69.9825622049365
397.6922	69.9469265614753
397.7324	69.9173930604959
397.7765	69.8848627777995
397.8184	69.85152901015
397.8606	69.8158933666888
397.902	69.7832762207542
397.9451	69.7499858847238
397.9866	69.7168041277411
398.0281	69.680451862565
398.0694	69.6459454412001
398.1116	69.6111132826921
398.153	69.5744569961824
398.1943	69.5375401199581
398.2364	69.5080717664074
398.2803	69.4764752635214
398.3222	69.4470286257801
398.3635	69.4117621510812
398.4046	69.3854208741048
398.447	69.3534117708374
398.4906	69.3140410081348
398.534	69.269871051523
398.575	69.2327804488224
398.6166	69.1970145105039
398.6577	69.1653311443797
398.7012	69.1288920159655
398.743	69.093364951552
398.786	69.057012686376
398.8286	69.0226148440588
398.8691	68.9887381811707
398.9114	68.9489765338962
398.9539	68.9119510786243
398.9952	68.8744044439233
399.0382	68.8387036530335
399.0813	68.8045012530022
399.1218	68.7654996590618
399.1636	68.7259551698828
399.2051	68.6871924498473
399.2484	68.6526425968634
399.291	68.6164206265446
399.3329	68.5784396756527
399.3772	68.5382437121874
399.4182	68.4963973471967
399.46	68.4612611673551
399.501	68.4333563520915
399.542	68.3995014050129
399.5854	68.3709016838439
399.6277	68.3357003565736
399.6704	68.2980017112058
399.7122	68.2602813500285
399.7534	68.2290757317142
399.7943	68.1929406246336
399.8354	68.154851094694
399.8792	68.1219299274258
399.921	68.0795406671966
399.9619	68.0368473856337
400.0028	67.9929380187364
400.0465	67.9423836141188
400.0899	67.9052495797991
400.131	67.8633814989989
400.1726	67.8214265549606
400.2156	67.7830547194969
400.2578	67.7507198790864
400.2981	67.7179072908659
400.3417	67.6739979239686
400.3842	67.6344100031705
400.425	67.5902617623682
400.4687	67.5448540046124
400.5098	67.4973615291405
400.5524	67.4540819207199
400.5934	67.4069586140102
400.6344	67.3754272585528
400.6772	67.330779554131
400.72	67.2882599990445
400.7605	67.2489543837705
400.8055	67.2043283951583
400.8474	67.1582691631161
400.8884	67.112448804979
400.929	67.0712104826556
400.9714	67.025172966423
401.013	66.9827402745747
401.0544	66.9414802364418
401.0979	66.9016751575482
401.141	66.8539003765521
401.1829	66.8092309563208
401.2247	66.7649089890422
401.268	66.721043053764
401.3096	66.6697068800028
401.3506	66.6278822308217
401.3928	66.5860575816406
401.4346	66.5406932555039
401.4766	66.499715522895
401.5186	66.4560667457122
401.56	66.4115059045286
401.6035	66.3639048500089
401.646	66.3160866373938
401.6878	66.2706571638284
401.7286	66.2251408270249
401.771	66.1857700643222
401.8122	66.1362797343722
401.8536	66.0968655400505
401.8949	66.0518920984856
401.938	66.0005993563434
401.981	65.9504792679166
402.0217	65.9034645402546
402.066	65.8524975352556
402.1067	65.8041147115923
402.1484	65.7542986444992
402.1926	65.7067627374081
402.2338	65.6703236089938
402.2771	65.6259364942866
402.3187	65.586609163203
402.3598	65.5369233909671
402.4008	65.4810486130113
402.4431	65.4400708804024
402.4867	65.3984633893167
402.5284	65.3586148788041
402.5706	65.3042602075163
402.6127	65.2554430676621
402.654	65.2142264611483
402.6952	65.1597414950032
402.7376	65.1168093395354
402.7796	65.076808818356
402.8225	65.015179350871
402.8653	64.9679691809231
402.9053	64.9055579442946
402.9504	64.8641458954949
402.9904	64.8138520805917
403.0331	64.7606266314002
403.0745	64.7042958214439
403.116	64.6482256012022
403.1594	64.5959773634402
403.2006	64.5383001732922
403.2425	64.4855307561011
403.2841	64.440991630727
403.3247	64.3864415171533
403.3675	64.3381238409187
403.4116	64.2932589784015
403.4521	64.2443766911187
403.4939	64.1887625028774
403.5342	64.1457651999809
403.5772	64.0986853248902
403.6178	64.0504762277033
403.6612	64.0082606939504
403.7021	63.9644816219104
403.7437	63.9162725247235
403.785	63.8716031044922
403.8275	63.805891064813
403.8669	63.7625680247734
403.91	63.7044565184346
403.9508	63.6446946105704
403.9922	63.5810672886075
404.0361	63.5194378211225
404.0762	63.4635196115476
404.1186	63.4039748617789
404.16	63.3551142903056
404.2008	63.2974153843481
404.2438	63.2350475793387
404.284	63.1837114055775
404.3254	63.1238192028561
404.3684	63.0648824957546
404.4087	63.012373668278
404.4507	62.9528723501284
404.4925	62.8936750533123
404.5359	62.8360847264025
404.5764	62.7877887659774
404.6175	62.7376686775506
404.6597	62.6843780809305
404.7007	62.6277432496406
404.7425	62.5815320069317
404.7825	62.5275465044062
404.8252	62.4714979999739
404.8656	62.4255690627891
404.9078	62.3728213614076
404.9493	62.3149487289737
404.9916	62.249975026819
405.0324	62.1923412682902
405.0748	62.1476067006302
405.1148	62.0876710662897
405.1552	62.0252163980421
405.1966	61.9628920246518
405.2377	61.9090368169835
405.28	61.850860163216
405.32	61.7914022766855
405.3633	61.7170256289984
405.4052	61.6590009858978
405.4449	61.6019101226075
405.4863	61.5392382962645
405.5286	61.4825383175459
405.5702	61.4247742641598
405.6094	61.3718745521114
405.6511	61.3076826191004
405.6914	61.2511997984773
405.7325	61.194630114616
405.7744	61.1359974288482
405.8148	61.0773647430803
405.8552	61.0132162416883
405.8956	60.9522599642992
405.9383	60.8935621311027
405.9775	60.8380565219091
406.0154	60.7799667313798
406.0578	60.720899729421
406.0989	60.6643517613693
406.1385	60.6142533887521
406.1799	60.5572711045095
406.2189	60.5030250122695
406.2581	60.4537301246053
406.2985	60.3925784049304
406.3391	60.3280824505857
406.3795	60.2711653137717
406.4182	60.2106650683831
406.4572	60.1471246096583
406.4981	60.0890131033195
406.5372	60.0255377920234
406.5774	59.9639517561575
406.6174	59.9056013759137
406.658	59.8456874573827
406.699	59.7877931091393
406.739	59.7317663205167
406.7784	59.6680521353156
406.8188	59.6079862061178
406.8587	59.5540007035922
406.8964	59.494195364109
406.9383	59.4358232680556
406.9782	59.3757573388578
407.0169	59.3173418111854
407.057	59.2620099284681
407.0962	59.2068517722272
407.1355	59.1483493813166
407.175	59.0906721911686
407.214	59.033689906926
407.2563	58.9828749125939
407.2947	58.9280207776866
407.3318	58.8711253566822
407.3729	58.8171398541566
407.4086	58.7686267356361
407.4472	58.7114272932981
407.4887	58.6576806646775
407.5274	58.6006766646254
407.5679	58.5482329845774
407.6056	58.4864297906162
407.644	58.4248654705599
407.6841	58.3708365364153
407.7232	58.3110746285511
407.762	58.2494451610662
407.8014	58.1899004112974
407.8415	58.1319626314349
407.8808	58.072287586809
407.9185	58.0119393520871
407.96	57.9588007661338
407.9974	57.9065959599908
408.0364	57.8493530860337
408.0761	57.8020560528476
408.1131	57.7487220246084
408.153	57.6988625258961
408.1918	57.639144049651
408.2307	57.5794472892155
408.27	57.526743019453
408.3079	57.4775784266462
408.3494	57.4200315313555
408.3878	57.3683479046416
408.4255	57.3057846573463
408.4647	57.2514299860585
408.505	57.1941871121014
408.5422	57.1367487958584
408.5802	57.0826547142851
408.617	57.027409694806
408.658	56.9717520749456
408.6966	56.9196775636599
408.736	56.8693620329472
408.7728	56.8242800123346
408.8118	56.7728352595257
408.8515	56.7250387627201
408.8907	56.6656460236181
408.93	56.6106615938536
408.9692	56.551442581228
409.0094	56.4939174017468
409.048	56.4403010679835
409.0866	56.384600016504
409.1247	56.3264667943556
409.1639	56.2731544819259
409.2044	56.2207976651162
409.2429	56.1591899134408
409.2789	56.1037060200567
409.3193	56.0534122051536
409.3579	56.0065060565393
409.3972	55.9539320816341
409.435	55.9046806255891
409.4748	55.8538439154473
409.5144	55.7978822742533
409.5524	55.7417686223925
409.5933	55.6896072478686
409.6318	55.6366423883916
409.6722	55.5843290032009
409.7118	55.5346215151555
409.75	55.4806360126299
409.7912	55.4337298640156
409.8283	55.3791363188228
409.8675	55.3256719957263
409.9069	55.2782880993021
409.9461	55.2257792718255
409.986	55.1714028847282
410.0246	55.1209353433487
410.0664	55.070619812636
410.1037	55.0244085699271
410.1431	54.9725946483559
410.182	54.9167198704001
410.222	54.8668603716878
410.2627	54.8193244645967
410.3023	54.7656864150239
410.3418	54.7129387136423
410.3828	54.6711140644612
410.42	54.625250274705
410.4609	54.578517852567
410.5	54.5334358319544
410.5376	54.4807967096205
410.5776	54.4289176406207
410.6176	54.3747584116188
410.6575	54.3282648633858
410.6979	54.2808375353425
410.7362	54.2308694575825
410.7762	54.1807493691557
410.8154	54.1358193592099
410.855	54.0876319778325
410.897	54.0471319930336
410.9356	54.0017025194682
410.9743	53.9552741186639
411.0159	53.9071953163342
411.0574	53.8573141018124
411.097	53.8112983013894
411.1373	53.7609176232481
411.1759	53.7033272963383
411.2156	53.6488206143837
411.2548	53.6047375210101
411.2964	53.5597423636356
411.3348	53.50671235673
411.3758	53.4677976260277
411.4146	53.4239751223686
411.455	53.380652082329
411.4972	53.3346797135251
411.5383	53.2872523854817
411.577	53.2376969081031
411.6172	53.1919851290136
411.6592	53.1431245575404
411.699	53.1002792653107
411.7381	53.0577379944147
411.7794	53.0129599951357
411.8196	52.9678996903326
411.858	52.9238817443876
411.8984	52.8830994540646
411.9411	52.8343040300199
411.9819	52.785096005594
412.0222	52.7409694806013
412.0614	52.6991448314202
412.101	52.6534764839499
412.1442	52.605549692287
412.1835	52.5672864358711
412.2248	52.519989402685
412.2642	52.4740821813096
412.3065	52.4283704022202
412.3461	52.3790103671275
412.3882	52.3311704387028
412.4295	52.2865878817097
412.4713	52.2364677932829
412.513	52.2009190130599
412.552	52.1462603204385
412.5942	52.1048699874483
412.6352	52.0607868940746
412.6756	52.0202869092757
412.7162	51.9773330379983
412.7574	51.9404378775836
412.8002	51.8930539811594
412.8422	51.8432379140662
412.8818	51.8051483841266
412.9241	51.7681012130451
412.9652	51.7244958674815
413.0064	51.6803259108696
413.046	51.6375457660686
413.0867	51.590465890978
413.1285	51.5507911069417
413.1709	51.5071640455685
413.2122	51.4629723731471
413.2537	51.4123745369104
413.2967	51.3689646336326
413.3369	51.3172810069187
413.377	51.2723727127824
413.419	51.226943239217
413.46	51.1811228810799
413.5025	51.1377781252307
413.5429	51.0875494577562
413.5836	51.0536293632491
413.6226	51.0151489487377
413.6656	50.9947578035762
413.709	50.9609028564976
413.75	50.9170369212194
413.7916	50.8813578461392
413.833	50.8376656373373
413.875	50.7764704860433
413.9168	50.7322136661933
413.9584	50.6846994749117
413.9992	50.6409638344908
414.0402	50.605740791411
414.0828	50.5656534069934
414.1242	50.5357507372518
414.1642	50.4901258214005
414.2058	50.451558543651
414.248	50.4109065481852
414.29	50.3729473131029
414.332	50.3307969267786
414.3741	50.2950744200793
414.4162	50.2535972238509
414.4564	50.220567477535
414.498	50.1795028816879
414.5412	50.13181496393
414.5826	50.0993932602814
414.6232	50.0610648564368
414.6664	50.0352230430798
414.7084	49.992052013707
414.7504	49.9499667748114
414.793	49.9114863603
414.834	49.8722676082642
414.8762	49.8420174855699
414.9197	49.8052526200124
414.9598	49.7549153734902
415.002	49.7086172675431
415.0454	49.667031492267
415.0869	49.6219494716544
415.1276	49.5808197283787
415.1702	49.5417312712001
415.2122	49.505617879929
415.254	49.4665511385599
415.2954	49.4291782303353
415.3366	49.3875273076305
415.378	49.3430750454946
415.42	49.2984924885015
415.4631	49.2631391505644
415.5033	49.2319986796788
415.547	49.1868732274471
415.5903	49.1533005858926
415.6303	49.1211611877679
415.673	49.0855906917354
415.7148	49.0459593393182
415.7558	49.0047427328044
415.7982	48.9630049468614
415.8404	48.9210717186326
415.8836	48.882222135359
415.9259	48.8440023105621
415.9676	48.798181952425
416.0115	48.7562921558153
416.0523	48.7163567820645
416.0958	48.6819155081282
416.1381	48.6487554669551
416.1784	48.6135975713039
416.2213	48.5787436969863
416.2656	48.541066767428
416.3084	48.5027383635835
416.3485	48.4593284603057
416.3917	48.4197839711267
416.4344	48.3942244632938
416.4759	48.3595443154526
416.5179	48.327448348947
416.5597	48.3062971504515
416.6024	48.2827137812871
416.6426	48.2362419488636
416.6863	48.2026910231187
416.7274	48.1635374185114
416.7718	48.12553475181
416.8149	48.0799532675779
416.8588	48.0503111875508
416.899	48.0239047631457
416.9406	47.9948272941667
416.9843	47.9542404461296
417.0247	47.9049455584655
417.0676	47.8715249275778
417.11	47.8271812444896
417.1528	47.8012959995136
417.1937	47.7677667895782
417.239	47.7343895903095
417.2812	47.7023370554231
417.3226	47.6665494012951
417.3639	47.633910539551
417.4076	47.5953215459919
417.4492	47.5546695505262
417.4906	47.514799324204
417.5336	47.4826599260794
417.5778	47.4482620837622
417.6176	47.4138859572546
417.6608	47.3760135854105
417.7024	47.3442867876672
417.7444	47.3107575777317
417.7877	47.2760122824619
417.8296	47.2428739570983
417.8704	47.2093013155438
417.9128	47.1759024004656
417.9537	47.1402450411949
417.998	47.108974275452
418.0402	47.0782029733287
418.083	47.041351244533
418.1244	47.0053681481192
418.168	46.9765729846643
418.2109	46.9469743362563
418.2544	46.9053668451706
418.2951	46.8696660542808
418.339	46.8380044039662
418.3806	46.8052569631743
418.4219	46.7771567056248
418.465	46.7481443840745
418.5078	46.7157009646163
418.552	46.6789795306779
418.5945	46.6512050102716
418.6368	46.618066684908
418.6783	46.5830173683045
418.7216	46.5499876219886
418.7648	46.5146125682419
418.8052	46.481300516402
418.8491	46.4497257293255
418.8891	46.423145578444
418.9325	46.3947412995609
418.9746	46.3541978831429
419.0162	46.3210378419697
419.0593	46.2906791402277
419.1	46.2592997954371
419.1428	46.2285719249328
419.1848	46.1938483454725
419.2276	46.1668990258288
419.2694	46.1376912619926
419.3117	46.107071970536
419.3552	46.0781682280334
419.398	46.0533253419154
419.4391	46.0181240146452
419.4824	45.9947360877666
419.5246	45.9654197448827
419.567	45.9391218995253
419.6092	45.8941484579604
419.6524	45.8557331908776
419.6957	45.8219868228468
419.7382	45.7874369698628
419.7818	45.7498034719236
419.822	45.7130386063662
419.8642	45.6826799046242
419.9052	45.6600737468892
419.9489	45.6322557948638
419.9924	45.6045898535052
420.0338	45.5767936172893
420.0773	45.5447193665933
420.1178	45.5132965901836
420.1613	45.4854569223486
420.204	45.4525791866995
420.2466	45.4223073481956
420.2898	45.3902330974997
420.3308	45.360048122234
420.3759	45.3256502799168
420.4167	45.2957910417943
420.4574	45.2658015088145
420.5022	45.2384830204085
420.5438	45.2130103758138
420.5854	45.176310657685
420.6285	45.1435415010836
420.6712	45.1151372222005
420.7148	45.0857557318879
420.7556	45.0552667352886
420.7985	45.030597575647
420.8412	45.0095332403897
420.8828	44.9747010818816
420.9262	44.9454498864263
420.9688	44.9213887694519
421.0123	44.8936142490456
421.0531	44.8601936181579
421.097	44.826164944603
421.139	44.800562005151
421.1811	44.7688352074077
421.2228	44.740126907191
421.2654	44.7084435410668
421.3086	44.6825365802812
421.3516	44.6520258678723
421.392	44.6168679722211
421.434	44.5828827302853
421.4768	44.5447063371075
421.5212	44.5178221648925
421.5654	44.4991682844945
421.608	44.4815567629546
421.6504	44.4516540932129
421.6918	44.4255516901415
421.7336	44.3970171164011
421.7774	44.3677659209458
421.8184	44.3378632512042
421.8604	44.3054415475555
421.9037	44.2845075071554
421.9474	44.2607286957051
421.9909	44.2348651665386
422.0328	44.2062220137505
422.076	44.1731488358155
422.1186	44.1426164075971
422.1583	44.1165140045256
422.2002	44.0885223260238
422.2448	44.056534938566
422.2854	44.0269797217771
422.3297	43.9985971587035
422.372	43.9688247838191
422.4145	43.9370979860758
422.455	43.9151867342463
422.4985	43.8908215959383
422.5422	43.8600720096245
422.5836	43.8335570061716
422.6263	43.8054567486221
422.668	43.7737733824979
422.7122	43.7484744643796
422.7538	43.7230018197848
422.7978	43.7023066532897
422.8392	43.6773334723145
422.883	43.6539889770551
422.9244	43.6275391210309
422.9666	43.603456288247
423.01	43.5744222508871
423.0497	43.545019044765
423.093	43.5197418424561
423.1359	43.4982214751984
423.1772	43.4740517791763
423.2194	43.4449091627687
423.2606	43.4159837044565
423.3032	43.3902721859568
423.3466	43.3625628129791
423.388	43.3332899017143
423.4306	43.299847555017
423.4744	43.2768722285198
423.5175	43.2471650010641
423.5588	43.2199333758963
423.6037	43.1908124752983
423.6456	43.1682714649919
423.686	43.1422124935396
423.7289	43.1143076782759
423.7724	43.0911586253024
423.8148	43.0632320942292
423.8556	43.0345455098221
423.8991	43.0107015509431
423.9426	42.9847511585384
423.985	42.9612980842313
424.0271	42.9361294609702
424.0696	42.9102659318037
424.1122	42.8871168788301
424.155	42.8665737230018
424.1972	42.8397546982154
424.24	42.8150855385738
424.2814	42.7858126273089
424.3223	42.7628155850022
424.366	42.7366697503116
424.4103	42.7131298127663
424.4503	42.6912402767463
424.4922	42.671457174252
424.5348	42.6450507498469
424.5778	42.6198169791572
424.6202	42.598600633233
424.6631	42.5751041273068
424.707	42.5438550773734
424.749	42.5192076335414
424.792	42.5004668899052
424.835	42.4771441104553
424.8774	42.452366371766
424.9183	42.429999087936
424.9616	42.4065460136288
425.0048	42.3801613050333
425.0466	42.3563173461544
425.0918	42.3348838421348
425.1325	42.3160345194509
425.1747	42.2911047700947
425.2186	42.2687592020743
425.2579	42.2358380348061
425.3022	42.2039375105865
425.3428	42.1841326922826
425.3844	42.1617219768336
425.4303	42.1417868636725
425.4709	42.1202882122243
425.5146	42.0949241466773
425.5574	42.0660855516033
425.5985	42.0429364986297
425.6422	42.0222196163251
425.6838	42.0062584963105
425.725	41.9875177526743
425.7662	41.9685815667522
425.8104	41.9382011492007
425.8547	41.9148132223221
425.8959	41.8910561266814
425.9388	41.8671253045642
425.9806	41.8375918035848
426.0241	41.8111419475607
426.0671	41.7872545570626
426.1086	41.7624116709447
426.1492	41.7511628816011
426.1941	41.7368955947309
426.2347	41.7160701333785
426.278	41.6945931977398
426.3205	41.6685125104779
426.3628	41.6553310140849
426.4052	41.6169374628117
426.4463	41.5904224593589
426.4887	41.5609541058081
426.53	41.5401069286462
426.573	41.517370476054
426.6156	41.4933310748891
426.6588	41.4691830946766
426.7025	41.4465335053225
426.745	41.4188458481544
426.7854	41.3869670397443
426.8272	41.3728300477314
426.8709	41.3508753642827
426.9134	41.3427319357038
426.9554	41.3142407935825
426.9959	41.2909831615613
427.0395	41.2657711066811
427.0804	41.2508740613341
427.1225	41.2278335874083
427.1648	41.1927625549953
427.2074	41.1790598791732
427.25	41.1674419210674
427.2915	41.1456392482855
427.3335	41.1222296055975
427.3763	41.0996234478625
427.4178	41.0814038836554
427.4608	41.0631408878292
427.5026	41.0440744070498
427.5438	41.0269406333199
427.5892	41.0025972108214
427.631	40.9865057959496
427.6723	40.9618149204984
427.7156	40.9513261844888
427.7594	40.9317819558995
427.801	40.9113256633094
427.8426	40.9009020747284
427.884	40.8721069112736
427.9282	40.8401412396253
427.9698	40.8173396396044
428.0116	40.7956455458703
428.0547	40.7683053416548
428.0976	40.7516275999253
428.1392	40.7365351122925
428.182	40.7188367275144
428.223	40.6916051023466
428.266	40.6703670406129
428.31	40.6506490855473
428.3503	40.6299322032426
428.3917	40.6058276546491
428.4346	40.5754472370976
428.477	40.5524719106004
428.5194	40.5302783532467
428.5617	40.5077807745595
428.6046	40.4828944568225
428.6458	40.461026636612
428.688	40.4394411219256
428.7316	40.4209392521944
428.772	40.3978336308399
428.8136	40.3678875294792
428.857	40.3439349915526
428.8993	40.3236524254388
428.9417	40.3054328612316
428.9838	40.3007639621798
429.0261	40.2770285823485
429.0676	40.2560293945198
429.1104	40.2340747110712
429.1552	40.2147693563868
429.1964	40.1934227156054
429.2403	40.1722063696813
429.2809	40.150425412709
429.3229	40.1295565197375
429.3661	40.1081881631465
429.4088	40.0915321372266
429.4498	40.0698163276829
429.4933	40.0529431436675
429.5346	40.0289254583122
429.5772	40.0139849813461
429.6187	39.9956785539008
429.662	39.9755262826443
429.706	39.9571547077704
429.7457	39.9521383557658
429.7886	39.934092518035
429.8314	39.910487433061
429.8724	39.8973276524776
429.9166	39.8761547381725
429.959	39.8636681476849
430.0008	39.8492488501479
430.0426	39.8222995305042
430.0831	39.8049703144884
430.1265	39.7917888180954
430.1684	39.7725486108397
430.2109	39.7509848119628
430.2539	39.7260767784162
430.296	39.6994097642966
430.3392	39.6759566899895
430.381	39.655087797018
430.4222	39.6331548293789
430.466	39.6119384834547
430.5084	39.5944789725816
430.55	39.5721768361803
430.5914	39.5514816696852
430.6342	39.5283760483307
430.6748	39.5083106403124
430.7186	39.48796292677
430.7611	39.4720452383744
430.8035	39.4544988642632
430.8444	39.4338471293871
430.8863	39.418624346897
430.9296	39.3996447293559
430.9706	39.3729559994267
431.0122	39.3522608329316
431.057	39.334540732344
431.0978	39.3160605784223
431.1416	39.2944099163073
431.1835	39.2808375353425
431.224	39.2657450477096
431.266	39.253736205032
431.3068	39.2357989463489
431.3496	39.2154078011874
431.3902	39.1960807306936
431.4344	39.1779263139151
431.4754	39.1585992434212
431.518	39.1411831641672
431.559	39.1234196319605
431.6016	39.1038971191807
431.643	39.0855906917354
431.6846	39.068478633815
431.7258	39.0487606787494
431.7691	39.0297376295891
431.8124	39.0102585484284
431.8533	38.9949923343192
431.8958	38.9755349689681
431.9389	38.9569245201892
431.9809	38.9372717125522
432.0226	38.9213105925376
432.0643	38.9040030923313
432.105	38.8870647608872
432.149	38.8667821947734
432.19	38.8501044530439
432.2328	38.8327752370281
432.2732	38.8131658610101
432.3162	38.7956846343275
432.3586	38.776770164215
432.4004	38.7567916194348
432.4432	38.7397664247526
432.4872	38.7236532940712
432.5295	38.7100591972968
432.5719	38.6890600094681
432.6124	38.6719913831668
432.6553	38.656660021629
432.6978	38.6432830829501
432.7386	38.6231525275031
432.781	38.6087332299661
432.8231	38.5957688916685
432.8653	38.5836949015622
432.9066	38.5655404847837
432.948	38.5515772192472
432.9898	38.5310992108475
433.0324	38.5229340664591
433.0744	38.5104257601619
433.1156	38.4972225479594
433.159	38.4795024473717
433.2021	38.4646054020248
433.2434	38.4493391879156
433.2851	38.4262118507516
433.3264	38.410489604642
433.3676	38.394072452627
433.41	38.3806955139481
433.4534	38.364234930314
433.4959	38.3446038384865
433.5366	38.331400626284
433.5778	38.3087293211204
433.6226	38.294136297107
433.6637	38.2780883138543
433.7059	38.2525722376405
433.7476	38.2382615191512
433.7894	38.2220180936125
433.8302	38.2059049629311
433.8732	38.1844063114829
433.9152	38.1648403670841
433.956	38.1467293819246
433.9991	38.128249228003
434.0411	38.1154586161818
434.0816	38.1009090237875
434.1244	38.0838621132957
434.166	38.0659248546127
434.2088	38.047922448501
434.2507	38.0261197757191
434.2915	38.0087688438937
434.333	37.9978457916933
434.3762	37.9861844019683
434.4176	37.9710919143355
434.4596	37.956412027084
434.5011	37.9409503706889
434.5438	37.9241423341021
434.5854	37.9048586952273
434.6278	37.8876597740687
434.6694	37.8687670197657
434.7106	37.8539785534665
434.7537	37.8302866052544
434.7945	37.816171329051
434.837	37.8004273671318
434.8787	37.7869418494052
434.9213	37.7722402463442
434.9641	37.7564528528059
435.0068	37.743075914127
435.0474	37.7273536680174
435.0898	37.7113925480028
435.1308	37.696343491989
435.1742	37.6818373312139
435.2169	37.6638566409117
435.2571	37.6502842599469
435.2998	37.6348008877423
435.3413	37.6202947269671
435.3838	37.6061143033351
435.4248	37.5835950088383
435.4676	37.5678510469192
435.5119	37.5564719627183
435.5524	37.5373837661294
435.5951	37.5200979817327
435.6354	37.5129969120119
435.6794	37.5082628655314
435.7204	37.4931703778985
435.762	37.4724317797843
435.8033	37.4574913028183
435.8475	37.455124279578
435.8884	37.437708200324
435.9306	37.4206830056418
435.9718	37.4006610292425
436.013	37.3868063427537
436.0566	37.378033155698
436.0964	37.3596398650145
436.139	37.3423975122369
436.1794	37.3222669567899
436.2203	37.3085859967774
436.2643	37.2941449834308
436.307	37.2810286344665
436.3478	37.2635039761647
436.3906	37.2488458047228
436.4341	37.2336013064231
436.4734	37.2166629749791
436.5146	37.2075423349707
436.5566	37.1910600355271
436.5978	37.1795072248498
436.6398	37.1633506625494
436.6801	37.1447836453895
436.7232	37.1309506747102
436.764	37.1163142190778
436.8064	37.0998753512532
436.8486	37.0841531051436
436.891	37.0656512354124
436.9309	37.0509930639704
436.9726	37.0377898517679
437.0158	37.0270405260438
437.055	37.009993615552
437.0976	36.9981367835412
437.1409	36.989341880676
437.1837	36.972446980851
437.2272	36.9562469869314
437.2675	36.9435649541579
437.3086	36.9304486051936
437.3512	36.911534135081
437.3916	36.8971582691631
437.4348	36.8848236893423
437.4761	36.8728365624742
437.5184	36.8596550660812
437.5604	36.8504692786442
437.604	36.8364625814886
437.6449	36.8189813548059
437.6861	36.8018041494569
437.728	36.786950535729
437.771	36.7732912915261
437.8108	36.7580467932264
437.8519	36.7463202560728
437.8956	36.7364395627305
437.9373	36.7208693272877
437.9784	36.7108800548976
438.0217	36.6938114285963
438.0616	36.6809122377273
438.1037	36.6625840944725
438.1448	36.6480127862687
438.1861	36.6330940251122
438.2272	36.6214543511968
438.2708	36.6049720517531
438.3135	36.594461599934
438.3548	36.5831259473522
438.3954	36.5674905644808
438.4379	36.553440435706
438.4788	36.5441026376022
438.5229	36.5310514360665
438.5635	36.5224736912967
438.6026	36.5067514451871
438.644	36.4928967586983
438.687	36.4791506512571
438.7284	36.4679452935326
438.77	36.4520710367562
438.8113	36.4365225171229
438.8536	36.421625471776
438.8961	36.4059466572854
438.9377	36.3925045711779
438.9781	36.3801482755476
439.0216	36.3634922496276
439.0629	36.3518091440931
439.1047	36.3406906496067
439.1464	36.3310922617884
439.1879	36.3214287265415
439.2283	36.3097890526261
439.2724	36.3006466968082
439.3137	36.2849461665081
439.355	36.2690284781126
439.3969	36.2513518091441
439.4385	36.238886934466
439.4796	36.2287022197901
439.5199	36.2171276933033
439.562	36.2049016925302
439.603	36.1911773008986
439.648	36.1794290479355
439.6879	36.1628816010632
439.7298	36.1619043896337
439.7707	36.1536740978167
439.8136	36.1355196810382
439.8546	36.1149982410194
439.8961	36.104835242153
439.9388	36.0911542821405
439.981	36.0832062958475
440.0222	36.0699596520259
440.0631	36.0560615339179
440.106	36.0412947834282
440.1472	36.0363218630427
440.1894	36.0184497517883
440.2317	36.0039218752036
440.2726	35.9943886348139
440.3148	35.9791441365143
440.3542	35.9696108961246
440.3974	35.9509135841075
440.4387	35.944702862578
440.4816	35.9302401334219
440.5228	35.9215103779854
440.565	35.9050063627322
440.6074	35.8918465821487
440.6484	35.8806629402338
440.6922	35.8640286301233
440.731	35.8568841287834
440.7746	35.8512380183021
440.8172	35.8375787740991
440.8572	35.8268511641846
440.8992	35.8236155085626
440.9385	35.8137348152202
440.9835	35.7954501035844
441.0244	35.7817908593815
441.0662	35.7707157965142
441.1074	35.7546460974519
441.1489	35.7387501248659
441.1926	35.725373186187
441.2336	35.7161222513214
441.2752	35.7035053659765
441.3188	35.6933857987292
441.3588	35.6781413004295
441.4015	35.666935942705
441.4433	35.6508662436427
441.4844	35.6312568676248
441.5263	35.6270005689542
441.5697	35.6202903838052
441.611	35.6075432036031
441.6514	35.5964681407358
441.6924	35.5805070207212
441.7352	35.5673255243282
441.7789	35.5433729864016
441.8176	35.5182912263786
441.8594	35.5159024873288
441.9019	35.5101695136093
441.944	35.5021780956972
441.985	35.4966188484541
442.0262	35.4792679166287
442.0685	35.4704295821444
442.1103	35.4567703379414
442.1518	35.4457821383123
442.1942	35.4334909901106
442.235	35.4243269184832
442.2772	35.41924541905
442.318	35.4039574891312
442.3593	35.3938596376934
442.4013	35.3864328308295
442.4413	35.3721872597689
442.4832	35.3594617953763
442.5254	35.3412856627882
442.5694	35.3418285580268
442.6088	35.3467797626028
442.6519	35.3373116696417
442.6926	35.3281041663952
442.735	35.3149443858118
442.777	35.3013502890374
442.8192	35.2871264337863
442.8605	35.2729677259639
442.9011	35.2596993663327
442.9432	35.2430433404127
442.9852	35.233987847833
443.0292	35.2207846356304
443.069	35.212098311813
443.1117	35.2021959026611
443.1553	35.1881023422672
443.197	35.1757243308273
443.2372	35.1674506073912
443.2803	35.1566144184289
443.3211	35.1451701867994
443.3624	35.1344425768848
443.4026	35.1231286401126
443.4459	35.1137691261993
443.4859	35.1047787810482
443.5294	35.0893605562722
443.5717	35.0826938027423
443.6132	35.0719879086372
443.6542	35.0591755810065
443.6958	35.047492475472
443.7374	35.0395010575599
443.7796	35.0251469074516
443.82	35.01665602592
443.8614	35.0023670232403
443.9029	34.9976329767597
443.9454	34.9851898178912
443.9869	34.9745056395957
444.0278	34.9683817813044
444.0696	34.9578930452948
444.1121	34.9479906361429
444.1512	34.9352868875599
444.1956	34.9238643717399
444.2372	34.9109434650614
444.2771	34.9022354254344
444.3194	34.8939182703792
444.3617	34.882126585797
444.4032	34.8718550078828
444.4447	34.8617354406355
444.4869	34.8477070276703
444.5274	34.835111858135
444.5696	34.8261866604125
444.6116	34.8154590504979
444.6524	34.8040799662971
444.6941	34.7961536958136
444.7371	34.7885748782829
444.7775	34.7777821209397
444.8211	34.7659904363575
444.8605	34.7536992881558
444.9042	34.7456644386246
444.9461	34.7391931273806
444.9867	34.7290301285142
445.0288	34.7216033216502
445.0715	34.7151320104062
445.1116	34.7043609688726
445.1538	34.6939808119107
445.1957	34.6880306800957
445.2372	34.6845778663783
445.2803	34.6746103097977
445.3217	34.6782368499915
445.362	34.6678566930297
445.4028	34.6575199676869
445.4451	34.6438390076744
445.4869	34.6390615295748
445.5272	34.6242296316564
445.5694	34.606357520402
445.609	34.5883551142903
445.6537	34.5770411775181
445.6963	34.5662267043653
445.7364	34.5559116948321
445.7776	34.5452709481557
445.8202	34.5330449473826
445.8602	34.5224910639444
445.9019	34.5173661328921
445.944	34.5154985732713
445.9859	34.5119371805062
446.0278	34.5050749846904
446.0671	34.4938479111563
446.1108	34.498668820875
446.1523	34.4897870547716
446.1944	34.4736522082807
446.2354	34.4675066341798
446.2764	34.4536736635005
446.3187	34.4483967217814
446.3611	34.4396235347258
446.4011	34.4250087949029
446.4446	34.4125004886057
446.4855	34.4003613510708
446.5264	34.3879616238214
446.5678	34.3809908489579
446.6115	34.3611208832254
446.653	34.3522174013125
446.6944	34.3437916672096
446.734	34.3352139224398
446.7774	34.324356017668
446.8198	34.3128466386099
446.8588	34.2994696999309
446.8998	34.287808310206
446.943	34.2789699757217
446.9824	34.2729546964781
447.026	34.2665051010437
447.0688	34.256971860654
447.1096	34.2625745395163
447.1502	34.2438989433087
447.192	34.2416622149257
447.235	34.239316907495
447.2734	34.23336677568
447.3174	34.2270691909124
447.3614	34.216428444236
447.4004	34.207242656799
447.4422	34.1958635725981
447.4844	34.1938440023106
447.5242	34.1880241653529
447.5675	34.181118537918
447.607	34.1693485691453
447.6488	34.1612051405664
447.6906	34.1494568876033
447.7328	34.1330397355883
447.775	34.1222686940547
447.8144	34.1198582391953
447.8586	34.106503016326
447.899	34.098837335557
447.9407	34.0935821096475
447.9836	34.0813778246839
448.0236	34.068478633815
448.0664	34.0543850734212
448.1062	34.0412252928377
448.1496	34.0305411145422
448.1916	34.0221805278679
448.2334	34.0075440722355
448.2758	33.9963387145109
448.3176	33.9880867068844
448.3594	33.9743188836337
448.4019	33.9637650001955
448.4439	33.9584880584763
448.4859	33.9547529392348
448.5264	33.9462837735128
448.5668	33.9424617910331
448.6094	33.9304529483555
448.6516	33.9203985285368
448.6899	33.9102789612894
448.733	33.907108453096
448.776	33.8975534968968
448.8164	33.890930174986
448.858	33.8831776309789
448.9	33.8751427814478
448.9413	33.8696921132523
448.984	33.860093725434
449.0231	33.8516462755215
449.0667	33.8427427936086
449.106	33.8370532515082
449.1482	33.8268033894036
449.189	33.8175741703475
449.2296	33.8104296690076
449.2734	33.8030245779532
449.3145	33.7937302114686
449.358	33.7825031379345
449.399	33.7744900042129
449.4398	33.7713629276386
449.483	33.7652607851568
449.525	33.7569219142921
449.566	33.7493648125709
449.6069	33.7387892133231
449.6492	33.7288216567425
449.6902	33.7184414997807
449.7326	33.7167693824458
449.7733	33.7064978045317
449.8156	33.7042393603391
449.8566	33.7040439180532
449.8994	33.7048039713873
449.9408	33.7002870830022
449.9808	33.6922739492806
450.0232	33.685542048322
450.0656	33.6866278387992
450.1074	33.6763345450755
450.1489	33.6725559942149
450.1906	33.6576155172489
450.2314	33.6486468879073
450.274	33.6417846920915
450.3161	33.6309485031293
450.357	33.6174195537836
450.3986	33.604694089391
450.4406	33.5921857830938
450.4819	33.5801986562257
450.5242	33.5676034866904
450.5635	33.5584176992534
450.6054	33.5529887468675
450.6466	33.5424348634293
450.689	33.5324673068487
450.7318	33.5258657007475
450.7731	33.51670162912
450.8137	33.5080153053026
450.8559	33.5007839407245
450.8984	33.4896220146191
450.9418	33.4816957441356
450.9806	33.4741820740335
451.0214	33.4731397151754
451.064	33.4643013806912
451.1062	33.4568962896368
451.1461	33.4631287269758
451.1877	33.4548332877301
451.2297	33.4450611734355
451.2706	33.4451914682928
451.3131	33.4416300755276
451.353	33.4289697585636
451.3963	33.4199359817935
451.4384	33.4044743253984
451.48	33.400066016061
451.5209	33.3891646796701
451.5626	33.3804566400431
451.6024	33.364994983648
451.6447	33.353572467828
451.6859	33.3454507550587
451.728	33.3534421729708
451.771	33.3433008899139
451.8132	33.3470577249649
451.854	33.3408904350545
451.8943	33.3376547794325
451.938	33.3230400396096
451.9771	33.3189140357963
452.0203	33.3033655161631
452.0608	33.3017151146378
452.1026	33.2961558673946
452.1442	33.2831263816684
452.1856	33.2828657919539
452.2284	33.278956946236
452.2697	33.2772848289011
452.3105	33.2725507824206
452.3526	33.2562639252629
452.3944	33.2414754589636
452.4348	33.2333971778134
452.4778	33.213809517605
452.5191	33.2132014749378
452.5601	33.2077073751232
452.6015	33.2146130025581
452.6462	33.2094229240772
452.686	33.207338206361
452.7281	33.2036465187386
452.7694	33.1861001446273
452.8097	33.1786081903347
452.8526	33.1702258878509
452.8941	33.1586947929832
452.9359	33.1458824653524
452.9773	33.1423210725873
453.0194	33.1344165179134
453.06	33.128010354098
453.1022	33.1203881049482
453.1434	33.123059149522
453.1859	33.1206921262818
453.2257	33.1144596889428
453.2676	33.1008438763589
453.3096	33.0836232393907
453.352	33.0811476371028
453.3906	33.0658162755649
453.4344	33.0535468431728
453.4752	33.0475315639292
453.5168	33.0373468492532
453.5602	33.0296811684843
453.6024	33.0195398854274
453.6433	33.017368304473
453.6825	33.0066406945585
453.724	32.9996482038854
453.768	32.9920259547356
453.8086	32.9835567890135
453.8498	32.9837305154899
453.891	32.9850551798721
453.932	32.9927642922601
453.9746	32.9842299791094
454.017	32.9739801170048
454.0586	32.976064834721
454.0986	32.963643391662
454.1394	32.9585836080383
454.1822	32.9510047905076
454.223	32.9354128392552
454.2647	32.920624372956
454.3064	32.9137404613307
454.3497	32.9116340278049
454.3896	32.9097447523746
454.4312	32.9027522617016
454.4717	32.8918074936916
454.514	32.8934578952169
454.5557	32.8929367157878
454.5972	32.879082029299
454.6391	32.8698745260525
454.6814	32.8621654136645
454.7238	32.85048230813
454.7653	32.8581045572798
454.8068	32.8364973267838
454.8502	32.8319370067797
454.8914	32.8387557709764
454.9326	32.8331965237332
454.9739	32.8248576528685
455.0139	32.8181908993385
455.057	32.8139780322871
455.097	32.8020343370381
455.1378	32.7882447979778
455.1772	32.7341724322141
455.2176	32.7004477799928
455.2617	32.6921740565567
455.3016	32.6932598470339
455.345	32.7029016664712
455.3879	32.7135641289572
455.43	32.7312625137353
455.4728	32.7459424009868
455.5128	32.7259204245875
455.5578	32.7309802082112
455.602	32.7684182638645
455.6416	32.7714150455815
455.6813	32.7548675987092
455.7243	32.7351713594531
455.767	32.7160397312451
455.8082	32.7041611834248
455.849	32.6948668169401
455.8888	32.6891555590301
455.929	32.6766689685425
455.9716	32.6688078454877
456.0114	32.66298800853
456.0563	32.6541713898553
456.0976	32.642618579178
456.1375	32.6321298431684
456.1791	32.6282861448792
456.222	32.6258756900199
456.2624	32.6190352100136
456.3047	32.6132153730559
456.3469	32.6058754294301
456.3912	32.600598487711
456.4303	32.5902617623682
456.4724	32.5843550621724
456.5138	32.5768413920703
456.5557	32.5706523863503
456.5963	32.5626609684382
456.6389	32.5549518560502
456.6822	32.5504132518556
456.7226	32.544159098707
456.7631	32.5393381889884
456.8044	32.5342784053647
456.8457	32.5245931543082
456.8886	32.5194247916368
456.93	32.5134312282028
456.972	32.510043561914
457.0137	32.5027687657168
457.0559	32.4963626019014
457.0975	32.4886317737039
457.1399	32.4846360647479
457.1801	32.4780344586466
457.2217	32.4749290978818
457.264	32.4712374102594
457.3062	32.4659821843499
457.3469	32.4627465287278
457.3876	32.4582947877714
457.4282	32.452887551195
457.4712	32.4487181157626
457.5116	32.4373824631809
457.5544	32.4294561926974
457.5972	32.4270674536476
457.6352	32.4197926574505
457.6784	32.4118446711575
457.719	32.4038098216263
457.7626	32.4017468197197
457.8028	32.396404730572
457.8444	32.3893905240894
457.8863	32.3878487016118
457.9297	32.3800527259856
457.9707	32.3751015214096
458.0113	32.3680655991175
458.0544	32.3603999183486
458.0956	32.3552532714867
458.1388	32.3508449621494
458.1784	32.343483302714
458.2202	32.3410294162356
458.2622	32.3349924211825
458.3046	32.3318870604177
458.3489	32.3251551594592
458.3898	32.3163385407845
458.4307	32.3126468531621
458.4713	32.3043079822973
458.5141	32.3005511472462
458.5564	32.296946322862
458.597	32.2910613384757
458.6372	32.2886725994258
458.6791	32.2814629506573
458.724	32.2754476714138
458.7631	32.2705181826473
458.8048	32.2669133582631
458.8481	32.2584441925411
458.8885	32.250213900724
458.9292	32.2451975487194
458.9716	32.2401811967148
459.0122	32.2368803936642
459.0538	32.231038840897
459.0976	32.2303005033725
459.1372	32.2235903182235
459.178	32.2188779875525
459.2208	32.2126889818326
459.2636	32.2018745086798
459.305	32.1968581566752
459.3476	32.1896919395258
459.3894	32.1872597688569
459.4288	32.1878678115241
459.4719	32.176836180276
459.5132	32.1693225101739
459.5553	32.162699188263
459.5973	32.1548380652082
459.6374	32.1497782815846
459.6777	32.1445664872941
459.7209	32.1400930305281
459.7628	32.135054962714
459.8044	32.1304946427098
459.8458	32.1267160918492
459.8884	32.1232198465127
459.9307	32.1164227981255
459.9701	32.1147289649811
460.0117	32.1089959912616
460.0543	32.1047831242101
460.0968	32.0969220011553
460.14	32.0926657024847
460.1797	32.0902335318158
460.2216	32.0878665085756
460.2644	32.0812214708552
460.3053	32.0767914457083
460.3467	32.071666514656
460.3891	32.0666935942705
460.4312	32.0605480201696
460.4736	32.0588759028348
460.5138	32.0508627691132
460.5544	32.0493643782547
460.5962	32.039353390055
460.6384	32.0324043310011
460.6809	32.0265193466147
460.7226	32.0188319500363
460.7635	32.0107753846956
460.8053	32.0020021976399
460.8464	31.9970292772544
460.889	31.9983105100175
460.9308	31.9938370532515
460.9735	31.9907316924868
461.0157	31.9909705663918
461.0574	31.9902756604864
461.0974	31.9825448322888
461.1376	31.9790268711427
461.1824	31.9722298227556
461.2246	31.9666054280838
461.2678	31.960503285602
461.3084	31.955790954931
461.3494	31.9530547629285
461.3913	31.9479081160667
461.4322	31.9396343926305
461.4734	31.9336191133869
461.515	31.9276255499529
461.5582	31.9215451232807
461.5988	31.9184180467064
461.641	31.9110563872711
461.6839	31.9039336017407
461.7241	31.8999378927847
461.7672	31.8974405746872
461.8092	31.898113764783
461.8488	31.8914470112531
461.89	31.8905783788714
461.9318	31.8833687301029
461.973	31.8779180619074
462.0163	31.8672990310406
462.0575	31.8641502386568
462.0982	31.8580046645559
462.1406	31.8555290622679
462.1803	31.8519459536932
462.2234	31.8470164649268
462.2656	31.8445191468293
462.3059	31.8412834912073
462.3506	31.8355505174877
462.3906	31.8327926096757
462.432	31.8285363110051
462.4732	31.8219998523325
462.5168	31.8201322927117
462.5593	31.8170052161375
462.5998	31.8110116527034
462.642	31.8094915460354
462.6832	31.802368760505
462.7252	31.7977215772627
462.768	31.7902296229701
462.8088	31.7813478568668
462.8496	31.774246787146
462.891	31.7693607299987
462.9339	31.7641489357082
462.9778	31.756591833987
463.0168	31.7557666332243
463.0586	31.7527698515073
463.099	31.751358323887
463.1428	31.748882721599
463.1836	31.7435840640703
463.2274	31.7365047101591
463.2678	31.7325524328221
463.3082	31.7281441234848
463.35	31.7305328625346
463.3903	31.7344851398715
463.4306	31.7344851398715
463.4752	31.7332473387276
463.5152	31.7274275017698
463.5582	31.7189800518574
463.598	31.7112709394694
463.64	31.6999352868876
463.6803	31.7003696030784
463.7224	31.6930948068813
463.7646	31.696677915456
463.807	31.6940503025012
463.8482	31.6851685363979
463.8896	31.6775680030576
463.9334	31.6713355657186
463.9748	31.6641476327596
464.015	31.6611074194235
464.0574	31.6597827550413
464.0982	31.6553527298944
464.14	31.6509878521761
464.1814	31.6491202925554
464.2256	31.6466446902674
464.2652	31.6408682849288
464.3069	31.6333328990171
464.3512	31.6277085043453
464.3924	31.6331591725408
464.4326	31.6284034102507
464.4747	31.6246465751997
464.5172	31.6199993919573
464.5591	31.6166334414781
464.6011	31.603169639561
464.6417	31.6075128014697
464.684	31.5971977919365
464.7262	31.6091849188046
464.7697	31.6163945675731
464.8098	31.6120948372834
464.8516	31.6016278170834
464.8943	31.5861227290692
464.9354	31.5804983343974
464.9778	31.5706610726741
465.018	31.5619530330471
465.0625	31.5547651000882
465.1014	31.5515077286566
465.1441	31.5456661758894
465.1843	31.545731323318
465.228	31.5348299869271
465.2681	31.5290101499694
465.31	31.5276203381586
465.3525	31.5208884372001
465.3929	31.5228862916781
465.4344	31.5196506360561
465.4746	31.516371548815
465.5165	31.5081195411884
465.559	31.5005841552767
465.6023	31.4938739701277
465.6448	31.4894656607904
465.6848	31.4868814794547
465.7273	31.4867077529783
465.7696	31.4808662002111
465.8112	31.4752200897297
465.8524	31.4737868462999
465.8937	31.4709203594401
465.9354	31.4653176805778
465.9769	31.4608876554309
466.0181	31.4576519998089
466.061	31.4545683548537
466.1024	31.4470981163707
466.1441	31.4450785460831
466.1859	31.4396278778877
466.228	31.4409959738889
466.2687	31.435805895408
466.3104	31.4353715792171
466.3533	31.4254257384461
466.3947	31.4280316355913
466.4365	31.4239056317781
466.477	31.4282053620677
466.52	31.4241227898735
466.5629	31.4226678306341
466.6054	31.417390888915
466.6446	31.4078142169062
466.6879	31.4129391479585
466.7294	31.4093994710029
466.7722	31.4073581849058
466.8127	31.4042311083315
466.8532	31.395305910609
466.8962	31.3885088622219
466.9372	31.3786716004986
466.9783	31.3688126229658
467.0196	31.3656855463915
467.0622	31.3611686580064
467.1026	31.3543281780002
467.146	31.3474659821844
467.1873	31.3489860888524
467.2291	31.3494421208528
467.2718	31.3436657155142
467.3122	31.3546973467624
467.3544	31.3566952012404
467.3964	31.34006089113
467.4395	31.3402129017968
467.4792	31.3417764400839
467.522	31.3289206808341
467.564	31.327161700261
467.6062	31.3207555364457
467.6487	31.3134373086294
467.6881	31.3089638518634
467.7312	31.3033611730012
467.7732	31.2982362419489
467.8156	31.2939147958497
467.8558	31.2916129200381
467.8992	31.2913523303235
467.9398	31.2875737794629
467.9828	31.2823185535534
468.022	31.2746311569749
468.0652	31.2721555546869
468.1068	31.267486655635
468.1485	31.2623834403923
468.1881	31.2533496636221
468.2298	31.2497014076188
468.2696	31.2493973862852
468.3116	31.2450976559955
468.3548	31.2386480605611
468.3954	31.2355644156059
468.4383	31.2332408239847
468.4792	31.2256402906444
468.5204	31.2233384148328
468.5628	31.220471927973
468.603	31.2158898921593
468.6459	31.213240563395
468.6886	31.2113078563456
468.7289	31.2102654974875
468.7726	31.2074424422468
468.8145	31.2052057138638
468.8561	31.198821265858
468.8973	31.1978440544285
468.939	31.1976051805235
468.9799	31.196584537475
469.0244	31.1893314570874
469.0656	31.1865952650849
469.1059	31.182642987748
469.1479	31.1781912467915
469.1889	31.1693963439263
469.2309	31.1624472848723
469.2714	31.1589293237263
469.3136	31.1539129717217
469.3539	31.1539564033408
469.3946	31.1515459484814
469.439	31.1549336147702
469.4809	31.1572354905819
469.523	31.152848897054
469.5641	31.1489400513362
469.6075	31.1434242357121
469.6488	31.1337172688461
469.6902	31.125964724839
469.7325	31.1188636551182
469.774	31.1144119141618
469.8152	31.1101556154912
469.8584	31.1084183507277
469.9	31.1081794768227
469.9394	31.1052044109152
469.9814	31.1013389968165
470.0232	31.0912628611882
470.065	31.0848132657537
470.1072	31.0831194326093
470.1483	31.0811432939409
470.1896	31.0788631339388
470.233	31.082467958323
470.2738	31.0787979865101
470.3178	31.08023122994
470.3581	31.0772127324135
470.3992	31.0723266752661
470.442	31.0671583125947
470.4822	31.0570821769665
470.5247	31.0590800314445
470.566	31.0551929015362
470.6064	31.0549540276312
470.6498	31.0515663613424
470.6922	31.0464414302901
470.7332	31.0433795011444
470.7736	31.0393620763789
470.8164	31.035214356756
470.8596	31.0315443849431
470.8994	31.0311969319904
470.9402	31.0329559125635
470.983	31.0298505517987
471.0239	31.0229883559829
471.0644	31.0204258904568
471.106	31.0174725403588
471.15	31.0133031049265
471.192	31.0090250904464
471.2333	31.0066363513966
471.275	31.0048773708235
471.3158	31.0008599460579
471.3566	30.9974722797691
471.3989	30.9926296542409
471.4402	30.9893071353807
471.4803	30.9823363605172
471.5226	30.97601705994
471.5633	30.9816848862309
471.6062	30.9788618309902
471.6469	30.9750832801296
471.6902	30.9711744344117
471.7328	30.967309020313
471.7742	30.9637693433574
471.8166	30.957884358971
471.8586	30.9566248420175
471.8984	30.9515650583938
471.9421	30.9486117082959
471.9828	30.945940663722
472.0239	30.9394910682875
472.0671	30.9406637220029
472.1088	30.9388178781917
472.1494	30.9346918743784
472.192	30.9288286058016
472.2317	30.9199251238887
472.2733	30.9179272694107
472.3139	30.9140618553119
472.3574	30.9088934926405
472.3962	30.9051800892086
472.4404	30.9048326362559
472.483	30.8988607886313
472.5252	30.8965806286293
472.5664	30.8943004686272
472.607	30.8956468488189
472.649	30.8952776800566
472.6922	30.8900441699566
472.7333	30.8919551611965
472.776	30.886265619096
472.8178	30.886265619096
472.8592	30.8964069021529
472.9014	30.8936272785313
472.943	30.8989693676791
472.984	30.9018792861579
473.0243	30.9028782133969
473.0679	30.8981007352973
473.109	30.8956685646284
473.1488	30.8923677615778
473.1934	30.8870039566205
473.2356	30.891738003101
473.2761	30.8923026141492
473.3202	30.8903047596711
473.3608	30.8863959139533
473.4055	30.8820093204255
473.445	30.8765803680395
473.4866	30.8704347939387
473.5278	30.8623130811694
473.5682	30.8607495428822
473.6122	30.8554726011631
473.654	30.8549297059245
473.6954	30.8511728708735
473.7346	30.8475463306797
473.7775	30.8399240815298
473.8208	30.83801309029
473.8616	30.8318458003796
473.903	30.8367101417174
473.946	30.8307165782833
473.987	30.8297610826634
474.0284	30.8267643009464
474.0706	30.8319760952369
474.1142	30.8190117569393
474.1533	30.8169053234136
474.1961	30.8140822681729
474.2397	30.8057868289272
474.2816	30.8008790559703
474.321	30.7923013112006
474.3649	30.7890873713881
474.4054	30.783571555764
474.4474	30.780097026237
474.487	30.7787506460453
474.5302	30.7850047991939
474.57	30.7804661949993
474.6112	30.7724096296586
474.6541	30.7679361728926
474.6964	30.77186673442
474.7367	30.7648308121278
474.779	30.7590978384083
474.8204	30.7558838985959
474.863	30.7517578947826
474.905	30.7436796136323
474.9484	30.7418337698211
474.988	30.7403570947721
475.0291	30.7394233149618
475.073	30.7300638010484
475.114	30.7349932898149
475.1562	30.7332343092418
475.1959	30.7322570978124
475.2388	30.7352321637198
475.2799	30.731323318002
475.3209	30.732083371336
475.3635	30.7220506673268
475.4063	30.7121699739845
475.4474	30.7070233271226
475.4887	30.7065890109317
475.532	30.7037659556911
475.5726	30.6980329819715
475.6158	30.6970774863516
475.654	30.6925171663475
475.699	30.6905193118694
475.7382	30.6873705194856
475.7799	30.6840262848159
475.8224	30.6813986718611
475.8616	30.6786624798586
475.9051	30.6764474672851
475.945	30.6782281636677
475.9868	30.675405108427
476.0266	30.674406181188
476.0706	30.6809860714798
476.11	30.6698241453743
476.152	30.6722780318528
476.1941	30.6678045750868
476.2356	30.6596611465079
476.2806	30.6524732135489
476.3217	30.6504970748805
476.3642	30.6484775045929
476.4052	30.6463059236385
476.4482	30.6446120904941
476.489	30.6417890352534
476.529	30.6392700013464
476.5697	30.6359909141053
476.6135	30.635100565914
476.6537	30.6300842139094
476.695	30.6285423914318
476.7366	30.6285641072414
476.778	30.6249592828571
476.8205	30.6230700074268
476.8605	30.6166421278019
476.9058	30.6288029811463
476.9451	30.6318866261015
476.988	30.622679122855
477.0302	30.6254370306671
477.071	30.6299104874331
477.1144	30.6243729559994
477.1552	30.6166204119923
477.1981	30.6128418611317
477.239	30.6094107632238
477.2804	30.6065225605545
477.3224	30.6050458855056
477.3643	30.6008330184541
477.404	30.5962075510213
477.447	30.5907568828258
477.4897	30.5828306123424
477.5306	30.5801595677685
477.5722	30.5789869140532
477.6149	30.5753386580498
477.6579	30.5771627860515
477.6985	30.5772930809088
477.7406	30.5755123845262
477.7816	30.569431957854
477.8232	30.5636121208963
477.8656	30.561483971561
477.9072	30.5613319608942
477.9492	30.5529062267912
477.9932	30.5587043479394
478.0336	30.543351270592
478.0742	30.5558378610796
478.1165	30.5567499250805
478.1582	30.5525153422195
478.1988	30.5525804896481
478.2387	30.5555121239365
478.2824	30.5485196332634
478.3266	30.5446107875456
478.3662	30.5408973841136
478.4085	30.5354467159181
478.4506	30.5417225848762
478.4924	30.5482590435489
478.5352	30.5559247243178
478.5778	30.5539268698398
478.6196	30.5480418854535
478.6607	30.5373142755389
478.7016	30.5312989962953
478.742	30.5346866625841
478.7861	30.5269558343866
478.828	30.5253488644803
478.869	30.5233510100023
478.9096	30.5266300972434
478.9515	30.5172054359015
478.9919	30.5096049025612
479.0351	30.5081933749408
479.0761	30.508280238179
479.1191	30.5036113391271
479.1586	30.5072595951305
479.2006	30.5163150877102
479.243	30.5089099966558
479.2847	30.5091054389417
479.326	30.4976829231217
479.3684	30.4961193848346
479.4104	30.500571125791
479.4509	30.4989424400752
479.4938	30.488866304447
479.536	30.4922105391167
479.579	30.4846100057764
479.6205	30.4833722046324
479.6636	30.4677585375705
479.7046	30.4671939265224
479.747	30.4700604133822
479.7872	30.4638496918527
479.8292	30.4486269093626
479.8687	30.4448266426924
479.9124	30.4511242274601
479.9537	30.4506899112692
479.9962	30.4513848171746
480.0381	30.4454998327883
480.0807	30.4486920567912
480.1224	30.4433499676435
480.1631	30.4550547889875
480.2052	30.4703210030967
480.2448	30.4711896354784
480.2883	30.4541861566057
480.3296	30.4558799897501
480.3709	30.454077577558
480.4126	30.4594848141344
480.455	30.4643925870913
480.4967	30.4611569314693
480.5384	30.4496909840302
480.5789	30.4474976872663
480.6215	30.4435888415484
480.6628	30.4297558708691
480.7046	30.4323834838239
480.7475	30.422719948577
480.7878	30.4242183394355
480.83	30.4200923356222
480.8719	30.4162269215234
480.9117	30.4260207516276
480.9544	30.4226548011483
480.9947	30.4121009177101
481.0387	30.4093212940885
481.0766	30.4061073542761
481.119	30.4019162030341
481.162	30.3945545435988
481.2046	30.3964438190291
481.2476	30.3946631226466
481.2876	30.3910148666432
481.3277	30.3878226426403
481.3726	30.3775076331071
481.4132	30.371991817483
481.4563	30.36356608338
481.4964	30.3583542890895
481.5391	30.360330427758
481.5805	30.3587017420422
481.6211	30.3524475888937
481.663	30.3487559012713
481.7047	30.3480175637468
481.7466	30.3454985298397
481.7866	30.3440218547907
481.8276	30.3440870022194
481.8707	30.3393312399293
481.9131	30.33692078507
481.9549	30.327734997633
481.996	30.3288425039197
482.0362	30.3310575164932
482.0788	30.3291899568724
482.1213	30.3286687774434
482.1634	30.3270835233467
482.205	30.3282778928716
482.2486	30.3264537648699
482.2894	30.3205253488645
482.3316	30.321024812484
482.3738	30.3155307126694
482.4143	30.3095154334259
482.4582	30.3099280338072
482.4989	30.3055414402794
482.5407	30.3081039058055
482.584	30.3072352734238
482.6239	30.3083210639009
482.667	30.307365568281
482.7084	30.3023057846574
482.7498	30.3014371522756
482.792	30.2968551164619
482.8354	30.2947052513171
482.8758	30.2960733473183
482.9174	30.2960733473183
482.958	30.3055848718984
483.0008	30.3127945206669
483.0422	30.3064317884707
483.084	30.3018497526569
483.1254	30.3088205275204
483.1672	30.3063014936134
483.2098	30.3057368825653
483.2504	30.3009376886561
483.2926	30.3038258913254
483.3324	30.2986792444636
483.3728	30.2894065937884
483.4162	30.284954852832
483.4576	30.2765074029195
483.4993	30.2702749655804
483.542	30.2611977571912
483.5832	30.254400708804
483.625	30.2370932085977
483.6668	30.2343135849761
483.709	30.2421747080309
483.7492	30.252402854326
483.792	30.2500358310858
483.8336	30.2416100969828
483.874	30.2361159971683
483.9157	30.2347913327861
483.9584	30.232988920594
483.9984	30.2339661320234
484.0396	30.2323591621172
484.08	30.2359205548824
484.1234	30.2426090242218
484.1652	30.2477122394646
484.207	30.2526634440405
484.2474	30.2482551347032
484.2914	30.2447154577476
484.3318	30.2495580832758
484.3727	30.2491889145135
484.4156	30.2545527194708
484.4571	30.2421747080309
484.5002	30.2444982996521
484.5418	30.2404374432675
484.5846	30.2288629167807
484.6238	30.2185479072474
484.6657	30.2109690897167
484.7064	30.2075162759993
484.7502	30.2010449647552
484.7889	30.1968320977038
484.8334	30.1899916176975
484.8742	30.186017624551
484.9166	30.184736391788
484.9593	30.1821087788332
485.0027	30.1837591803585
485.0446	30.1831511376913
485.0846	30.182543095024
485.1261	30.1803932298792
485.1683	30.1795680291166
485.21	30.1787211125444
485.2533	30.1777221853054
485.2949	30.168840419202
485.335	30.1690358614879
485.3781	30.1679935026298
485.4193	30.1676677654866
485.4615	30.1662128062472
485.5025	30.1709034211086
485.5451	30.1717503376808
485.5867	30.1782216489249
485.6278	30.1821304946427
485.668	30.1843237914066
485.7107	30.1797417555929
485.7539	30.1767015422568
485.7954	30.1795680291166
485.8372	30.1760500679705
485.8782	30.175311730446
485.9202	30.1724886752053
485.96	30.1700347887269
486.0014	30.169361598631
486.0461	30.1689489982497
486.0867	30.1691227247261
486.128	30.1604798325277
486.1719	30.1584385464306
486.2116	30.1484492740405
486.253	30.1453873448948
486.2932	30.1448444496562
486.337	30.1514894873766
486.375	30.1463645563243
486.418	30.1483406949928
486.4618	30.1436935117504
486.5028	30.136006115172
486.545	30.128535876689
486.5877	30.125821400496
486.6293	30.119588963157
486.671	30.1173956663931
486.713	30.1169613502022
486.7534	30.1174173822026
486.7953	30.1101425860055
486.8374	30.1090785113378
486.8797	30.1059080031445
486.9216	30.1031935269515
486.9623	30.0958101517067
487.003	30.0968090789457
487.0451	30.0963747627548
487.0874	30.0988503650428
487.129	30.1005659139967
487.1714	30.0983291856137
487.2142	30.0969176579934
487.2563	30.0946157821818
487.2967	30.0864289219838
487.3386	30.0768305341655
487.3775	30.0715970240655
487.4192	30.0791758415962
487.4625	30.0846482256012
487.5048	30.0881661867473
487.5466	30.0893605562722
487.5876	30.0885353555095
487.6289	30.0862986271265
487.6687	30.0790238309294
487.7116	30.0760704808315
487.7526	30.0795450103585
487.7946	30.0767436709273
487.8379	30.0770042606418
487.879	30.078328925024
487.92	30.0763962179746
487.9609	30.0869283856033
488.003	30.0915321372265
488.0451	30.0891433981767
488.0861	30.0927916541801
488.1293	30.0988937966619
488.1713	30.0942031818004
488.2125	30.1001967452345
488.253	30.0952889722776
488.2967	30.0840184671244
488.3374	30.0753538591165
488.3798	30.0666892511086
488.4205	30.0613254461513
488.4622	30.0592407284351
488.5045	30.0558964937654
488.5443	30.0497943512836
488.5864	30.0478182126152
488.6291	30.0448214308981
488.6726	30.0455380526131
488.712	30.0438007878496
488.7546	30.0410428800375
488.7968	30.0385889935591
488.8394	30.0358310857471
488.8795	30.0326605775537
488.9224	30.031075323457
488.9644	30.0268841722151
489.0066	30.0240611169744
489.0482	30.0207603139238
489.0897	30.0228450316399
489.1297	30.0217158095437
489.171	30.0173509318254
489.213	30.0163520045864
489.2556	30.0132900754407
489.2966	30.0110967786768
489.3383	30.0124648746781
489.3784	30.0067970483872
489.4214	30.0032790872411
489.4606	30.0070359222922
489.5038	30.0041694354324
489.5461	30.0062541531486
489.59	30.0051683626714
489.6296	30.0142890026797
489.6739	30.0137026758221
489.7146	30.0049946361951
489.7535	30.0094029455324
489.7962	30.0077742598166
489.8406	30.0061021424818
489.8815	30.0023887390498
489.9222	29.998479893332
489.965	29.9985450407606
490.0074	29.9968077759971
490.0478	29.9934418255178
490.0912	29.9936806994228
490.1324	29.9895329798
490.1734	29.9865144822734
490.2152	29.9743101973099
490.2566	29.9758954514065
490.2986	29.9700104670202
490.3407	29.9619756174891
490.3828	29.966405642636
490.424	29.9781973272182
490.4652	29.9694892875912
490.5062	29.9688595291144
490.5481	29.9803689081725
490.5898	29.9709659626401
490.6318	29.9593480045343
490.6738	29.965167841492
490.7166	29.9648203885393
490.7558	29.9730941119754
490.7983	29.9796957180767
490.8409	29.9667096639696
490.881	29.9621710597749
490.9239	29.9652329889206
490.9626	29.9750485348343
491.005	29.9657758841592
491.0481	29.9687726658762
491.0896	29.9787619382663
491.1322	29.9859064396062
491.1747	29.970401351592
491.215	29.9680777599708
491.2578	29.9630614079662
491.299	29.956459801865
491.3391	29.9354171824172
491.381	29.9311608837466
491.4226	29.9231694658345
491.4646	29.9285115549823
491.5066	29.9173279130673
491.548	29.9374801843238
491.5914	29.943039431567
491.6317	29.9501405012878
491.6741	29.951030849479
491.7153	29.9597388891061
491.7572	29.9540276311961
491.7984	29.9543967999583
491.8391	29.9540710628152
491.8819	29.94479841214
491.9237	29.9372195946093
491.966	29.9273606170764
492.0053	29.9220619595478
492.0478	29.9197383679266
492.0912	29.916676438781
492.1328	29.9161118277328
492.1742	29.9118772448718
492.2157	29.9056013759137
492.2564	29.9091410528693
492.2988	29.9030389103875
492.3408	29.9034080791498
492.3824	29.902778320673
492.4244	29.8991734962888
492.4667	29.9066003031527
492.5064	29.912485287539
492.5482	29.9076209462013
492.5903	29.9057533865805
492.6328	29.8968064730485
492.674	29.8933536593311
492.7164	29.896068135524
492.7572	29.8991300646697
492.7998	29.8870126429443
492.8394	29.8908997728526
492.8824	29.8905523198999
492.9254	29.8942657233319
492.9668	29.9037121004834
493.0094	29.900302718385
493.0512	29.8996295282892
493.0926	29.8887716235174
493.1332	29.878413182365
493.1759	29.883603260846
493.2162	29.8871429378016
493.2584	29.877414255126
493.3	29.871181817787
493.342	29.87341854617
493.3834	29.8778268555074
493.4282	29.886838916468
493.469	29.8783914665555
493.5105	29.8861874421817
493.5514	29.8780657294123
493.594	29.8790429408418
493.6368	29.8766107701729
493.6778	29.8868606322775
493.719	29.8773273918878
493.7581	29.8795641202708
493.7988	29.8770233705542
493.8438	29.8849496410377
493.8844	29.8851667991331
493.9262	29.8835815450364
493.9688	29.8844501774182
494.0118	29.8747214947426
494.0524	29.8674466985455
494.0922	29.8585649324421
494.1344	29.8552424135819
494.1772	29.850530082911
494.2164	29.846816679479
494.2598	29.8455137309064
494.3026	29.8437764661429
494.3434	29.844058771667
494.3852	29.8489665446238
494.4278	29.8517244524359
494.4675	29.8479676173848
494.5097	29.8523107792935
494.5528	29.849813461196
494.5946	29.8473161430985
494.6354	29.8551121187247
494.678	29.8510729781496
494.7203	29.8519850421504
494.7622	29.8589558170139
494.8022	29.8539177491998
494.8453	29.8414745903313
494.8859	29.8353073004209
494.9262	29.8360239221358
494.9691	29.8313550230839
495.0109	29.8373920181371
495.0484	29.8103775510647
495.0873	29.7377381681412
495.1322	29.7167172645029
495.1734	29.7321137734694
495.2157	29.7464462077682
495.2574	29.7655561201666
495.3002	29.7758276980808
495.3409	29.779432522465
495.3843	29.7949810420983
495.4274	29.8120062367805
495.4712	29.8429512653802
495.5098	29.8362193644217
495.5524	29.836349659279
495.5986	29.8763284646488
495.639	29.8796726993186
495.6802	29.8692708265471
495.7236	29.8740917362658
495.7582	29.8117673628755
495.7992	29.7446872271952
495.8398	29.7323960789934
495.8832	29.7358271769013
495.9236	29.7383679266179
495.9666	29.7489652416753
496.01	29.7768266253198
496.0534	29.8025164280099
496.0954	29.8007357316273
496.1376	29.7873153613294
496.1844	29.8261866604125
496.2266	29.8601284707293
496.2654	29.8429946969993
496.3088	29.8437330345238
496.3461	29.8312247282266
496.3828	29.750832801296
496.4277	29.7159137795498
496.4676	29.7204306679349
496.51	29.7330258374702
496.5522	29.7444483532902
496.5964	29.7745464653177
496.6406	29.8133091853531
496.6791	29.8003014154365
496.7211	29.7934609354302
496.7668	29.8379566291852
496.8087	29.8579351739654
496.8498	29.8476418802417
496.8926	29.8315504653698
496.9341	29.8167619990706
496.9744	29.8017129430568
497.016	29.7950027579078
497.0566	29.7834065156115
497.0981	29.7841231373264
497.143	29.7832762207542
497.1829	29.7732652325546
497.2232	29.769486681694
497.2672	29.7644268980703
497.3066	29.7546547837757
497.348	29.748834946818
497.389	29.7412126976682
497.4314	29.7377815997603
497.4734	29.7317880363262
497.5128	29.7299204767055
497.5554	29.7311582778494
497.5972	29.7321354892789
497.6382	29.7312668568972
497.6785	29.7276837483225
497.7199	29.7311148462304
497.7629	29.7335253010897
497.8027	29.7361094824254
497.8386	29.6718089703666
497.8816	29.6461625992955
497.924	29.6530247951113
497.9656	29.6697676842695
498.0088	29.6768904697998
498.0516	29.693155611148
498.0959	29.726467662988
498.1381	29.7443180584329
498.1785	29.7270757056552
498.224	29.7353494290914
498.268	29.7628416439736
498.3068	29.7549805209188
498.348	29.7441009003375
498.3883	29.7297901818482
498.43	29.728704391371
498.4711	29.7333298588038
498.5123	29.7313102885163
498.5561	29.7316794572785
498.5976	29.731940046993
498.6403	29.7263807997498
498.6797	29.7255121673681
498.7218	29.7285306648947
498.7636	29.7362397772827
498.7991	29.6824280012335
498.842	29.6349138099519
498.8844	29.633480566522
498.9265	29.6450550930088
498.9676	29.6803432835173
499.011	29.6904845665742
499.0534	29.7003218282974
499.0944	29.7120049338319
499.136	29.7075314770659
499.1808	29.7181722237423
499.2224	29.7293124340382
499.2622	29.7161092218357
499.3048	29.6966518564846
499.3469	29.6979330892476
499.3884	29.6966952881037
499.429	29.6987148583912
499.4728	29.6992794694394
499.5139	29.7038397894435
499.5556	29.6945237071493
499.5956	29.6920263890518
499.6364	29.6803649993268
499.6804	29.6791271981828
499.723	29.6786277345633
499.7624	29.6836223707584
499.8054	29.6958483715314
499.847	29.6930687479099
499.8875	29.6965649932464
499.9297	29.696630140675
499.9721	29.6956746450551
500.0131	29.6923521261949
500.055	29.6892467654302
500.0966	29.6869448896185
500.1404	29.682449717043
500.1797	29.6744582991309
500.2234	29.6644255951218
500.2648	29.6743714358928
500.3072	29.6695288103645
500.3478	29.6731770663679
500.391	29.6807124522795
500.4312	29.6737851090351
500.4721	29.6772596385621
500.5147	29.6701368530318
500.555	29.6580628629255
500.5976	29.6549575021607
500.6406	29.6569336408292
500.681	29.6592789482599
500.7239	29.6521995943487
500.7676	29.6485296225358
500.807	29.6480953063449
500.8476	29.6462060309146
500.889	29.6436869970076
500.9294	29.638952950527
500.9726	29.631482712044
501.0116	29.6304403531859
501.0562	29.6286596568034
501.0976	29.6291591204229
501.141	29.6344577779515
501.1817	29.6374979912876
501.222	29.6430355227213
501.2654	29.6485730541549
501.3078	29.6552615234943
501.3476	29.655326670923
501.3894	29.6491810968221
501.431	29.6440344499603
501.4736	29.6359778846196
501.5141	29.6363687691914
501.5567	29.6351309680474
501.5966	29.6358258739528
501.6394	29.6426880697686
501.6797	29.6391266770034
501.7208	29.6341103249988
501.7626	29.6380191707167
501.8059	29.6389312347175
501.848	29.648898791298
501.8867	29.6457282831047
501.93	29.6381060339548
501.9744	29.6383014762407
502.015	29.6418845848154
502.0559	29.6453591143424
502.0992	29.63643391662
502.1404	29.6356955790955
502.1812	29.6363904850009
502.2236	29.6335239981411
502.2672	29.6333502716648
502.3063	29.6189744057469
502.3466	29.6152827181245
502.3882	29.6119819150738
502.4307	29.6011457261115
502.4737	29.6041642236381
502.5133	29.6048591295435
502.5568	29.5976929123941
502.5978	29.5930674449613
502.64	29.5939577931526
502.6825	29.5907438533401
502.7242	29.5911564537214
502.7652	29.5875733451467
502.8078	29.5961293741069
502.8511	29.6121122099311
502.8916	29.6132848636464
502.934	29.6111132826921
502.9754	29.6088982701186
503.0158	29.6065746784974
503.0574	29.6101577870722
503.1002	29.614826686124
503.1402	29.6059666358302
503.184	29.6021012217315
503.2242	29.6008634205875
503.266	29.6059014884016
503.3074	29.6061403623066
503.3478	29.6210591234631
503.393	29.624251347466
503.4337	29.6175194465075
503.4771	29.6087245436423
503.5182	29.6054671722107
503.5598	29.6102446503103
503.5998	29.5955647630588
503.6424	29.5978232072514
503.6829	29.5998210617294
503.7248	29.609071996595
503.7664	29.6096800392622
503.8088	29.5984746815377
503.8492	29.6049677085912
503.892	29.6223620720357
503.9348	29.6267052339444
503.9744	29.6231872727984
504.0168	29.6210808392726
504.0604	29.6146529596477
504.1008	29.6064443836402
504.1438	29.5924811181036
504.1834	29.5861401017169
504.226	29.5906787059115
504.2686	29.5858360803832
504.3088	29.5861835333359
504.3514	29.5900923790538
504.3919	29.5751736178973
504.4343	29.5796036430442
504.4748	29.5745872910396
504.5167	29.5791476110438
504.5586	29.5724591417043
504.5984	29.5704178556072
504.6392	29.5571277801665
504.6833	29.561101773313
504.7248	29.5522200072097
504.766	29.5557596841653
504.8075	29.558343865501
504.8493	29.5621224163616
504.8928	29.5602765725504
504.933	29.5645545870305
504.977	29.5639465443632
505.0192	29.5637293862678
505.058	29.5645545870305
505.101	29.5596468140736
505.1411	29.5499615630171
505.1854	29.5525891759719
505.228	29.5515251013043
505.271	29.5600811302645
505.3108	29.5634687965533
505.3528	29.5585610235964
505.3935	29.5552167889267
505.4364	29.5460092856802
505.4778	29.5445326106312
505.52	29.5439462837735
505.5612	29.5426650510104
505.6009	29.5424913245341
505.6426	29.5335444110021
505.687	29.5371492353864
505.7268	29.5423610296768
505.768	29.5437942731067
505.81	29.5455749694893
505.8526	29.5531320712105
505.8929	29.5571277801665
505.9367	29.5504175950175
505.9775	29.540211164532
506.0188	29.5548259043549
506.0608	29.5490929306354
506.1024	29.5504827424462
506.1438	29.5494186677785
506.1866	29.5508084795893
506.2266	29.5497009733026
506.2676	29.5553036521649
506.31	29.5540224194018
506.3528	29.5584524445487
506.3946	29.551872554257
506.4381	29.5611669207416
506.4796	29.5566717481661
506.5198	29.550917058637
506.5633	29.5479854243486
506.604	29.5565631691184
506.6442	29.5470733603478
506.6859	29.5342393169075
506.7256	29.5334575477639
506.7698	29.5353033915751
506.8112	29.5388865001498
506.8507	29.5432948094872
506.8933	29.5422307348196
506.9361	29.538734489483
506.9774	29.5236420018502
507.0187	29.5172792696539
507.06	29.5115897275535
507.1038	29.5169752483203
507.1469	29.5210143888954
507.1886	29.5235768544216
507.2298	29.5270948155676
507.2712	29.5254878456614
507.3118	29.5184736391788
507.3532	29.517561575178
507.3969	29.516844953463
507.4381	29.510134768314
507.4794	29.4977567568741
507.5213	29.4979739149696
507.5645	29.4968664086829
507.6068	29.4982127888746
507.648	29.5022519294497
507.6884	29.5023170768783
507.7324	29.5054441534526
507.7725	29.505661311548
507.8158	29.5011661389725
507.8562	29.4961497869679
507.898	29.4914374562969
507.9402	29.4931312894413
507.983	29.4905253922961
508.0231	29.4893310227712
508.0671	29.4873548841027
508.1078	29.4792114555239
508.1496	29.4783645389517
508.1914	29.481252741621
508.231	29.4807967096205
508.2734	29.4921323622023
508.3139	29.4975178829692
508.3554	29.5065733755489
508.3974	29.4978001884932
508.4387	29.506377933263
508.4814	29.4992768635422
508.5213	29.4976916094455
508.563	29.4915677511542
508.6066	29.4908945610584
508.6469	29.4856610509583
508.6887	29.48177392105
508.7305	29.4746728513292
508.7741	29.4737390715189
508.8157	29.4740213770429
508.856	29.4682884033234
508.8974	29.4664642753217
508.9381	29.4635760726524
508.9812	29.463597788462
509.0211	29.46511789513
509.0635	29.4625119979848
509.1056	29.4608398806499
509.1474	29.4559103918835
509.1893	29.4551937701686
509.2294	29.4546943065491
509.271	29.4485921640673
509.3133	29.4373868063428
509.3558	29.4368221952946
509.398	29.435996994532
509.439	29.4370176375805
509.4811	29.4399275560594
509.5201	29.4406441777743
509.563	29.440991630727
509.606	29.4534999370242
509.6485	29.453174199881
509.6903	29.4654870638923
509.7333	29.4656173587495
509.7754	29.4749551568533
509.8166	29.485769630006
509.8567	29.4997546113522
509.8984	29.502664529831
509.9384	29.4906122555343
509.9804	29.4812744574305
510.0228	29.4695262044674
510.064	29.4616650814126
510.1068	29.4609701755072
510.1474	29.466594570179
510.1914	29.469830225801
510.23	29.4730224498039
510.2714	29.4738693663761
510.3143	29.4632720513188
510.357	29.4581036886474
510.3974	29.455888676074
510.4388	29.450937471498
510.4791	29.4456170981598
510.5203	29.4460079827316
510.5636	29.4472457838756
510.6052	29.4469851941611
510.6472	29.4529787575951
510.689	29.4528918943569
510.7314	29.4541079796914
510.7736	29.454412001025
510.8143	29.4546074433109
510.8568	29.4510243347362
510.8996	29.450937471498
510.939	29.4552806334067
510.9796	29.4556715179785
511.0234	29.4590591842673
511.0653	29.4605358593163
511.1062	29.4636195042715
511.148	29.4557149495976
511.1898	29.4645532840819
511.2333	29.4637932307479
511.274	29.4541079796914
511.3138	29.4560624025503
511.3558	29.4608398806499
511.398	29.4615782181744
511.4414	29.454889748835
511.4824	29.4582339835047
511.5234	29.4552372017877
511.5658	29.4455085191121
511.6074	29.4455302349216
511.6472	29.4407744726316
511.6895	29.4291782303353
511.7314	29.4329350653863
511.7735	29.4350632147216
511.8156	29.4332390867199
511.857	29.4398406928212
511.8984	29.4308720634797
511.9412	29.4331522234817
511.983	29.4288742090016
512.0236	29.4290262196684
512.065	29.4286353350967
512.1074	29.4257905640464
512.148	29.4164093343236
512.1896	29.4200358745174
512.2312	29.4232063827107
512.2732	29.4242921731879
512.3144	29.4256168375701
512.3562	29.4264203225232
512.398	29.4295908307166
512.4394	29.4276798394767
512.4822	29.4300034310979
512.5235	29.4204484748987
512.566	29.4115449929858
512.6072	29.4070932520293
512.6469	29.4086350745069
512.689	29.4057685876472
512.7328	29.4090476748883
512.7736	29.4062463354571
512.8153	29.4113278348904
512.8571	29.4104374866991
512.9007	29.4073755575534
512.9407	29.4152583964178
512.9831	29.4142594691788
513.0254	29.4104592025086
513.0657	29.4119358775576
513.1084	29.4047262287891
513.1488	29.41514981737
513.1921	29.4136731423211
513.2324	29.41562756518
513.2754	29.41562756518
513.3164	29.4197318531838
513.3596	29.4222074554717
513.4024	29.4285050402394
513.4441	29.427571260429
513.486	29.4217948550904
513.5284	29.4117621510812
513.5698	29.3994927186891
513.6116	29.3912189952529
513.6537	29.382554387245
513.695	29.3774511720022
513.7366	29.3744326744757
513.7788	29.3794273106707
513.8199	29.3797313320043
513.8611	29.3881570661073
513.9024	29.3949975461135
513.9461	29.4078533053634
513.9876	29.4088739484119
514.0266	29.4085264954592
514.072	29.4039444596455
514.1133	29.4019031735484
514.1544	29.4047696604082
514.1959	29.400687088214
514.2368	29.4019900367866
514.2788	29.4018814577389
514.3194	29.3990149708791
514.3622	29.3952581358281
514.405	29.3905892367762
514.4469	29.3925436596351
514.4878	29.3905892367762
514.5287	29.3882004977264
514.5709	29.3858117586766
514.6146	29.3836401777222
514.655	29.3784283834317
514.6976	29.3760613601915
514.7392	29.3655074767532
514.7797	29.3678744999935
514.8212	29.3639656542756
514.8616	29.363900506847
514.904	29.3564954157926
514.9444	29.3551490356009
514.9864	29.3554964885536
515.0292	29.3522825487411
515.0715	29.3619460839881
515.112	29.3558656573158
515.1526	29.3676356260885
515.1938	29.3724131041881
515.2361	29.3694163224711
515.278	29.3609905883681
515.3194	29.3669841518022
515.3634	29.3550404565532
515.4044	29.3583846912229
515.4453	29.3533031917897
515.4881	29.3529340230275
515.5286	29.362423831798
515.5726	29.3761482234296
515.6134	29.3703283864719
515.6549	29.3708929975201
515.6991	29.3827063979118
515.7406	29.3767996977159
515.7825	29.3645954127524
515.8201	29.3682002371366
515.8637	29.3494594935005
515.9053	29.3501326835963
515.9465	29.3495680725482
515.9888	29.3532814759802
516.0305	29.359188176176
516.0736	29.3772340139068
516.1134	29.3791232893371
516.1553	29.3786238257176
516.1961	29.3714576085682
516.2392	29.3538026554092
516.2821	29.3470490386411
516.3239	29.3363431445361
516.3639	29.3331943521523
516.4071	29.3270704938609
516.4482	29.3284168740527
516.489	29.3299369807207
516.5324	29.3317393929128
516.5762	29.3388187468241
516.6162	29.3525648542652
516.6588	29.3454203529253
516.6986	29.3530426020752
516.7395	29.3539980976951
516.782	29.348004534261
516.8244	29.3398828214917
516.8664	29.3273310835755
516.9074	29.3246817548111
516.9508	29.3239868489058
516.9922	29.3272225045278
517.0324	29.332586309485
517.075	29.3286774637672
517.1156	29.3348013220585
517.1559	29.3401868428253
517.1988	29.3351704908207
517.2374	29.3444648573054
517.2818	29.3445517205436
517.3234	29.3453986371158
517.3654	29.3283951582431
517.4054	29.3379501144423
517.448	29.335300785678
517.4887	29.3298935491016
517.5313	29.3285037372908
517.5728	29.325593818812
517.615	29.3278956946236
517.6552	29.3161908732796
517.695	29.3106099102268
517.7388	29.3140844397538
517.7804	29.3130855125148
517.8234	29.3173418111854
517.8648	29.3185578965198
517.9063	29.323639395953
517.9468	29.3217284047132
517.9898	29.3247686180493
518.0332	29.3179281380431
518.0724	29.3067444961281
518.114	29.3083514660343
518.1553	29.3062450325086
518.1956	29.3068747909853
518.239	29.3043991886974
518.2794	29.3086554873679
518.3228	29.3071570965094
518.3637	29.3086554873679
518.4063	29.3086554873679
518.4477	29.3127597753717
518.4906	29.3177544115667
518.5317	29.3156696938505
518.5736	29.3148010614688
518.6152	29.3125209014667
518.6562	29.3099584359405
518.6988	29.3078954340339
518.7408	29.3078302866053
518.782	29.3048986523169
518.8241	29.3005554904081
518.8648	29.2967335079284
518.9079	29.29427962145
518.9478	29.2888941006832
518.9882	29.2853761395371
519.031	29.2856367292516
519.072	29.2811849882952
519.1124	29.2794911551508
519.1542	29.2781447749591
519.1953	29.2810112618188
519.2398	29.2827702423919
519.2824	29.2800557661989
519.3238	29.2809243985807
519.3652	29.2796431658176
519.4053	29.2809461143902
519.4463	29.288286058016
519.4906	29.2905445022085
519.5329	29.2939104526878
519.5744	29.2936715787828
519.615	29.3008377959322
519.6547	29.2968203711666
519.6966	29.2937367262114
519.7393	29.2869179620147
519.7804	29.2782099223877
519.8209	29.2763640785765
519.8623	29.2800774820085
519.9053	29.2790351231504
519.9467	29.2731718545736
519.9888	29.2801209136275
520.0317	29.2834217166782
520.074	29.2867225197288
520.1144	29.2879168892537
520.1574	29.2931069677347
520.1992	29.2891112587786
520.2418	29.280099197818
520.283	29.2789482599122
520.326	29.2766898157196
520.3658	29.2739970553362
520.4093	29.2725638119064
520.4496	29.2717168953341
520.491	29.2687852610457
520.5317	29.2667874065677
520.5742	29.2679817760926
520.6152	29.2642249410416
520.6567	29.2580793669407
520.6969	29.2559946492245
520.739	29.2556471962718
520.7833	29.2584268198934
520.825	29.2617493387536
520.8668	29.2680034919022
520.9063	29.2657450477096
520.9504	29.2764943734338
520.9918	29.2804249349612
521.033	29.282335926201
521.0758	29.2864619300143
521.1163	29.286092761252
521.1572	29.2866356564906
521.1989	29.2824010736296
521.2413	29.2811415566761
521.2824	29.2877865943965
521.3254	29.2788179650549
521.3668	29.2804032191516
521.4093	29.2736930340026
521.4488	29.2673085859968
521.4925	29.2601858004665
521.5324	29.2549088587473
521.5756	29.2503702545527
521.6174	29.2494581905519
521.6576	29.2490673059801
521.7016	29.2544745425565
521.7416	29.2537796366511
521.7835	29.2543442476992
521.8266	29.2524549722689
521.8679	29.2533236046507
521.9098	29.2507177075054
521.9512	29.2507611391245
521.9922	29.2466568511208
522.0338	29.2438989433087
522.0753	29.2432474690224
522.1178	29.246504840454
522.1594	29.2479815155029
522.2004	29.2506525600768
522.2437	29.2487198530274
522.2852	29.2471563147403
522.3262	29.2439423749278
522.3697	29.2424874156884
522.4092	29.2402941189245
522.4522	29.2480683787411
522.4942	29.2522378141735
522.5354	29.2626396869449
522.5774	29.2587091254175
522.6192	29.2599469265615
522.6604	29.2551911642714
522.7007	29.254496258366
522.7438	29.2510651604581
522.7844	29.2476774941693
522.8262	29.2461573875013
522.8672	29.2494364747423
522.9107	29.2532367414125
522.9516	29.2512171711249
522.9959	29.2492193166469
523.0363	29.2454407657863
523.077	29.2396643604477
523.12	29.2345177135859
523.1608	29.2290887611999
523.2014	29.2243547147194
523.2437	29.2242895672908
523.285	29.2248541783389
523.3262	29.2284590027232
523.3689	29.2335622179659
523.4117	29.2332799124419
523.4516	29.2409673090203
523.4946	29.2403375505436
523.5364	29.2460053768345
523.576	29.2420096678784
523.6188	29.2362766941589
523.6587	29.2396643604477
523.7002	29.2489587269324
523.7432	29.2505874126482
523.7836	29.246265966549
523.8258	29.2462442507394
523.8676	29.2438337958801
523.9096	29.2452887551195
523.9516	29.2459185135963
523.9936	29.2435080587369
524.0356	29.2393386233045
524.0774	29.2316946583452
524.1191	29.2273949280555
524.1602	29.2204893006206
524.2026	29.2194903733816
524.244	29.2182308564281
524.2868	29.2219442598601
524.3262	29.219902973763
524.3696	29.221661954336
524.4109	29.2262439901497
524.4512	29.2308911733921
524.4926	29.2392517600664
524.5355	29.2352777669199
524.5766	29.2366892945402
524.6188	29.2385785699705
524.6612	29.2351691878722
524.7039	29.2372756213979
524.747	29.2362115467303
524.7879	29.2296533722481
524.8287	29.2277858126273
524.8707	29.2387088648278
524.9118	29.2390563177805
524.9529	29.2339313867282
524.9942	29.2320203954883
525.036	29.2341051132045
525.0786	29.2346480084431
525.1201	29.2284155711041
525.1616	29.2253102103393
525.2022	29.2203590057634
525.2453	29.2264828640547
525.2868	29.2252884945298
525.3285	29.2229649029086
525.3676	29.2219225440505
525.4098	29.2274600754842
525.4522	29.2227260290036
525.4961	29.221184206526
525.5364	29.22289975548
525.5774	29.221140774907
525.6187	29.224419862148
525.6606	29.2329976069178
525.7021	29.2378619482556
525.742	29.225375357768
525.7852	29.2244850095767
525.8266	29.2209453326211
525.868	29.2200549844298
525.9091	29.212953914709
525.9498	29.2090667848007
525.9934	29.2033120952716
526.0359	29.2006193348882
526.0762	29.1970796579326
526.1186	29.1889145135442
526.1594	29.1852879733504
526.2033	29.1820306019188
526.243	29.1822911916333
526.2858	29.1791858308686
526.3268	29.1748426689599
526.3676	29.1761890491516
526.4086	29.1765365021043
526.4537	29.1741043314354
526.4963	29.1784909249632
526.5381	29.17816518782
526.5786	29.1795549996308
526.621	29.1906517783076
526.6621	29.1833335504914
526.7057	29.1847885097309
526.7465	29.1876332807811
526.7891	29.1929536541193
526.83	29.1864389112562
526.8716	29.1917158529753
526.9121	29.1948863611687
526.9549	29.1926062011666
526.9944	29.1836592876346
527.0367	29.172649372196
527.0768	29.1705429386702
527.121	29.1681541996204
527.1645	29.1701520540984
527.2043	29.1708035283847
527.247	29.1820088861093
527.2901	29.1975139741234
527.3302	29.1921718849757
527.373	29.1931273805956
527.4138	29.1828123710624
527.4554	29.1735614361968
527.4967	29.1725625089578
527.5388	29.1708903916229
527.5816	29.1721499085765
527.6238	29.1603365081847
527.6622	29.120683439958
527.7044	29.1123880007123
527.7479	29.1061555633733
527.7896	29.1248094437713
527.83	29.1282622574887
527.8707	29.1323231138734
527.9146	29.1381429508311
527.9568	29.1462212319813
527.9986	29.1549292716083
528.0415	29.153517743988
528.0832	29.1665689455237
528.125	29.1790989676304
528.168	29.1910426628794
528.2095	29.1929753699288
528.252	29.1886322080201
528.2929	29.1833118346819
528.334	29.1855485630649
528.3754	29.1818134438234
528.418	29.1832466872533
528.4588	29.1858525843985
528.4981	29.1929102225002
528.5412	29.182638644586
528.5826	29.182595212967
528.6254	29.178121756201
528.6672	29.1804887794412
528.7088	29.1840936038255
528.7503	29.1840067405873
528.792	29.1810968221084
528.8338	29.1805104952508
528.8757	29.1772314080097
528.915	29.1759067436275
528.959	29.1712812761947
528.9984	29.1668946826669
529.0416	29.1683496419063
529.0822	29.1668946826669
529.1242	29.1649185439984
529.1668	29.1655048708561
529.21	29.1638110377117
529.2533	29.1481539390307
529.2926	29.1523233744631
529.3335	29.1473938856967
529.3745	29.1363188228294
529.4166	29.1458954948382
529.4588	29.1493483085556
529.5	29.1430724395975
529.5414	29.148045359983
529.5829	29.1510204258905
529.6218	29.1576871794204
529.666	29.1571877158009
529.708	29.1590987070407
529.7488	29.1400539420709
529.7901	29.1233979161509
529.8318	29.1210960403393
529.8729	29.124679148914
529.9169	29.1340603786369
529.96	29.143094155407
530.002	29.1433547451215
530.0432	29.1412700274054
530.0832	29.1393156045464
530.1262	29.1371874552112
530.1682	29.1634201531399
530.2088	29.1756895855321
530.2512	29.1576220319917
530.2926	29.1537783337025
530.335	29.1615525935191
530.3771	29.1533874491307
530.4188	29.1457434841714
530.4605	29.1523668060822
530.5015	29.1625080891391
530.5444	29.1532571542735
530.587	29.1471332959821
530.6282	29.1510421417
530.6676	29.1486968342693
530.7089	29.147567612173
530.7514	29.1358193592099
530.794	29.1320625241588
530.835	29.1352764639713
530.8768	29.1288268685368
530.918	29.1348421477804
530.9594	29.1429204289307
531.002	29.1367748548298
531.0428	29.1423123862635
531.086	29.1429638605498
531.1264	29.144093082646
531.1668	29.1419866491203
531.2094	29.1367314232107
531.2526	29.1424426811207
531.2932	29.1464383900768
531.334	29.1414003222626
531.3768	29.1438542087411
531.418	29.1438759245506
531.4609	29.1374914765448
531.5048	29.1365142651153
531.5466	29.1394024677846
531.5873	29.1483059496975
531.6277	29.1458086316
531.6704	29.1342775367323
531.7098	29.1307161439671
531.7527	29.1307378597767
531.794	29.1409442902622
531.8356	29.1396630574991
531.8766	29.1377086346402
531.9175	29.1394024677846
531.962	29.1380778034024
532.003	29.1359279382576
532.0444	29.1295217744422
532.086	29.1239625271991
532.1276	29.1185335748131
532.1711	29.110259851377
532.2112	29.1029850551799
532.2546	29.1004008738442
532.2964	29.1004443054633
532.3375	29.0988156197475
532.3794	29.0982292928898
532.4214	29.1025290231795
532.4614	29.0970349233649
532.5027	29.0991847885097
532.5468	29.1001185683201
532.589	29.0997059679388
532.6302	29.1002054315583
532.6714	29.0960577119354
532.7124	29.095080500506
532.7549	29.1057429629919
532.7972	29.1026593180367
532.8371	29.1049177622293
532.8797	29.1096735245193
532.921	29.1034193713708
532.9636	29.1103684304247
533.0076	29.1082837127085
533.0489	29.1060469843255
533.0888	29.1030502026085
533.1312	29.1096083770907
533.1715	29.1071110589932
533.2159	29.1070459115645
533.2579	29.1035062346089
533.3	29.1098906826148
533.3398	29.1076322384222
533.3811	29.108023122994
533.4224	29.1064378688973
533.4653	29.1003574422251
533.5086	29.0954062376491
533.5493	29.0901944433587
533.593	29.0866981980221
533.6325	29.0833105317333
533.6754	29.0782941797287
533.7161	29.0761443145839
533.7555	29.0724309111519
533.7965	29.0723657637233
533.8386	29.0703244776262
533.8822	29.0711062467698
533.925	29.0703679092453
533.9657	29.0735384174387
534.0076	29.07442876563
534.0482	29.0720834581992
534.091	29.0710410993411
534.132	29.0643526300017
534.1736	29.0678271595287
534.2145	29.0683483389577
534.257	29.0688695183868
534.2986	29.068999813244
534.3419	29.0668716639088
534.3829	29.0777078528711
534.425	29.0790542330628
534.4672	29.0795971283014
534.5079	29.0927134772657
534.5498	29.0922574452653
534.5912	29.0960577119354
534.6334	29.0923225926939
534.6756	29.0935169622188
534.7154	29.0890217896433
534.7568	29.0898687062155
534.7996	29.0838751427815
534.8399	29.0802268867781
534.8824	29.0748630818208
534.9256	29.0739293020105
534.9661	29.078902222396
535.0078	29.0751453873449
535.0512	29.0753191138212
535.0913	29.0761225987744
535.1339	29.0746459237254
535.1768	29.0671322536233
535.2182	29.0601614787598
535.2589	29.0545805157071
535.3022	29.0590756882826
535.3426	29.0625719336191
535.3845	29.0596185835212
535.4266	29.0668716639088
535.4682	29.0703896250548
535.5113	29.0662636212415
535.5528	29.0668282322897
535.5918	29.069955308864
535.6342	29.074949945059
535.6776	29.0626370810478
535.7193	29.0633754185722
535.7617	29.0599660364739
535.803	29.0551451267552
535.8434	29.0491515633211
535.8876	29.0479137621771
535.9281	29.049108131702
535.9694	29.0516705972282
536.0126	29.0482829309394
536.0548	29.0436791793161
536.0966	29.0453947282701
536.1384	29.046589097795
536.1791	29.0602700578075
536.2207	29.0645480722876
536.2624	29.0648303778117
536.3041	29.0673928433378
536.3465	29.0690432448631
536.3884	29.0719965949611
536.4288	29.0674362749569
536.4692	29.0760140197266
536.5127	29.0736904281055
536.5539	29.0686523602913
536.597	29.0688043709582
536.6373	29.067479706576
536.6794	29.0666545058133
536.7205	29.0641789035254
536.7644	29.0592711305685
536.805	29.0603786368552
536.8459	29.0546673789452
536.8884	29.0499333324647
536.9298	29.0495424478929
536.9711	29.0456770337941
537.0115	29.0424196623626
537.0531	29.0442437903643
537.0945	29.0578813187577
537.1386	29.0613341324751
537.1787	29.0601180471407
537.2184	29.0530169774199
537.263	29.0442220745547
537.305	29.0494555846547
537.346	29.0531255564676
537.3865	29.0550148318979
537.4309	29.050063627322
537.4718	29.0581636242818
537.5128	29.0555142955174
537.5557	29.0473925827481
537.595	29.0412035770282
537.638	29.0334944646402
537.6785	29.0267842794912
537.7219	29.0255030467281
537.761	29.0212684638671
537.8042	29.0192488935795
537.8464	29.0183802611978
537.8876	29.0175550604351
537.93	29.01303817205
537.9706	29.0194443358654
538.012	29.0243086772032
538.0554	29.0331252958779
538.0982	29.0238309293932
538.1387	29.017229323292
538.1798	29.0114094863342
538.2185	29.0077829461405
538.2639	29.0054159229002
538.306	29.0067623030919
538.3476	29.0025277202309
538.3889	29.0052421964239
538.4291	29.0050684699475
538.4714	29.0035049316604
538.5126	29.0094333476658
538.5538	29.0057633758529
538.5956	29.0080652516645
538.6382	29.0128644455737
538.6806	29.0129295930023
538.723	29.0225496966301
538.7641	29.0326692638775
538.8057	29.0331252958779
538.8496	29.034645402546
538.89	29.0356660455945
538.9329	29.0352534452132
538.9745	29.0320177895912
539.016	29.0316486208289
539.0569	29.0272620273011
539.0974	29.0299765034941
539.1404	29.0266105530148
539.1824	29.0190751671032
539.225	29.0113226230961
539.266	29.0051770489952
539.3078	28.9995743701329
539.3497	28.9932116379367
539.3918	28.9971856310831
539.4332	28.9995309385139
539.4734	29.0015287929919
539.5162	29.0007904554674
539.5563	29.0124301293828
539.5989	29.0091944737608
539.641	29.0115397811915
539.682	29.012755866526
539.7232	29.0084127046172
539.7638	29.0040695427085
539.807	29.0086950101413
539.8485	29.0163824067197
539.89	29.0205301263426
539.933	29.0122129712874
539.9745	29.011800370906
540.0153	29.0149057316708
540.0566	29.0128861613832
540.0988	29.0061542604247
540.141	29.0039175320417
540.1828	29.0020499724209
540.2245	28.9853722306914
540.2672	28.9758824219208
540.309	28.9775545392557
540.3511	28.9924081529835
540.391	28.993624238318
540.4324	29.001572224611
540.4757	28.9989446116562
540.5174	29.0000521179429
540.5592	28.995622092796
540.6	28.9946665971761
540.6425	28.9975982314645
540.6838	28.9922778581263
540.7256	29.0014202139442
540.7684	29.0024625728023
540.8105	28.9970553362259
540.851	28.9838955556424
540.8926	28.9770985072553
540.9332	28.9676738459133
540.977	28.970496901154
541.0195	28.9706923434399
541.0595	28.978488319066
541.1016	28.9903451510769
541.143	28.9899976981242
541.1842	28.9914309415541
541.2261	28.9945580181284
541.2685	28.9917132470781
541.3089	28.9851767884055
541.3499	28.9906057407914
541.3935	28.9853505148818
541.4337	28.9796609727814
541.4729	28.9870009164072
541.5176	28.9770116440171
541.5585	28.9831572181179
541.5997	28.9744057468718
541.6412	28.9758824219208
541.6818	28.971734702298
541.7234	28.9727987769656
541.7644	28.9756218322063
541.808	28.9801604364009
541.8484	28.991908689364
541.8912	28.994623165557
541.9314	28.9994440752757
541.9741	29.0041129743276
542.0154	28.9877392539317
542.0586	28.9958392508914
542.0998	28.9798346992578
542.1422	28.9721473026793
542.1835	28.9815285324022
542.2258	28.9896502451715
542.2672	28.9788792036378
542.3094	28.9666314870552
542.3496	28.9588789430481
542.391	28.9641776005768
542.432	28.9568159411415
542.4746	28.9519081681846
542.516	28.9478690276095
542.5586	28.9494759975157
542.6	28.9455888676074
542.643	28.9479776066572
542.6856	28.9514304203746
542.7274	28.944133908368
542.7678	28.9376408813144
542.808	28.9315170230231
542.8486	28.9337754672156
542.8909	28.9412022740796
542.935	28.9362076378845
542.9766	28.9537974436149
543.0166	28.9502577666593
543.0586	28.9578582999996
543.1015	28.9564033407601
543.1422	28.9687596363905
543.1858	28.9632221049569
543.2256	28.9612025346693
543.2681	28.962071167051
543.3099	28.9559907403788
543.3528	28.9480861857049
543.3928	28.9369676912186
543.4354	28.9448722458925
543.4763	28.9521904737087
543.5179	28.9467180897037
543.559	28.9424617910331
543.6011	28.9415062954132
543.642	28.9380317658862
543.682	28.9326679609289
543.7262	28.9242856584451
543.767	28.9205939708226
543.8097	28.9228741308247
543.8501	28.9188349902496
543.8925	28.9192475906309
543.9343	28.9233518786347
543.9762	28.9321467814999
544.0176	28.9274344508289
544.0606	28.9353172896932
544.101	28.9370979860758
544.1448	28.9401381994119
544.1844	28.9390089773157
544.226	28.9392695670302
544.269	28.9356213110269
544.3106	28.9283030832106
544.3523	28.9239164896828
544.3928	28.9202465178699
544.4351	28.9181183685347
544.4766	28.9100183715749
544.5195	28.9097360660508
544.562	28.9108652881471
544.6044	28.9110824462425
544.6454	28.9122333841483
544.6874	28.9139055014832
544.7316	28.9129934374824
544.7715	28.909822929289
544.8139	28.9060009468093
544.855	28.905588346428
544.898	28.9117773521479
544.9394	28.9094320447172
544.9786	28.905349472523
545.02	28.9099749399558
545.0616	28.9126677003392
545.1038	28.9117339205288
545.1457	28.9133843220541
545.1866	28.9206808340608
545.2282	28.9227004043484
545.2706	28.9286288203538
545.3118	28.9388786824584
545.3554	28.942179485509
545.397	28.9449156775116
545.4362	28.934188067597
545.4798	28.9315821704517
545.5213	28.9209197079658
545.5626	28.9111258778616
545.6024	28.9072170321437
545.6434	28.9048282930939
545.6865	28.905827220333
545.728	28.9094537605267
545.7706	28.9119945102434
545.8129	28.9160987982471
545.8528	28.9185961163446
545.8932	28.9139706489118
545.938	28.9085199807164
545.9793	28.9030041650923
546.0195	28.9000725308039
546.0616	28.8962722641337
546.1032	28.8929497452736
546.1445	28.8900181109852
546.1848	28.8900832584138
546.2262	28.8874122138399
546.2694	28.8883242778408
546.3111	28.8846325902183
546.3532	28.8788779006893
546.3931	28.8793556484992
546.4338	28.8767280355444
546.477	28.8739484119229
546.5198	28.8716899677303
546.5632	28.8771189201162
546.604	28.8804197231669
546.646	28.8884111410789
546.6863	28.8876728035545
546.7282	28.8971191807059
546.77	28.8910821856528
546.8111	28.8964242748005
546.8533	28.892406850035
546.897	28.8881288355549
546.9377	28.8862829917437
546.9794	28.8867607395536
547.0209	28.8879768248881
547.063	28.8868693186013
547.1055	28.8820484088826
547.1474	28.8805717338337
547.192	28.8813969345963
547.2309	28.8795945224042
547.2736	28.882222135359
547.3156	28.882461009264
547.3572	28.8767280355444
547.3977	28.8751862130668
547.4386	28.8750993498287
547.4792	28.8750993498287
547.5232	28.8775966679262
547.5651	28.8679548484888
547.6082	28.8740787067801
547.6489	28.882982188693
547.6895	28.8816575243109
547.7332	28.8851103380283
547.7735	28.8943612728939
547.8156	28.8938400934649
547.857	28.8928845978449
547.9003	28.8928628820354
547.9402	28.8949910313707
547.9822	28.8989215928981
548.0215	28.8953602001329
548.0638	28.8850017589806
548.105	28.8775966679262
548.1474	28.8695183867759
548.1894	28.8653055197245
548.232	28.8622870221979
548.2729	28.8571620911456
548.3145	28.8548167837149
548.3555	28.8515159806643
548.3975	28.8517548545692
548.4376	28.8499307265676
548.48	28.848910083519
548.522	28.8498221475198
548.5645	28.8532966770468
548.6063	28.8501913162821
548.6488	28.8506907799016
548.6899	28.849387831329
548.732	28.8536441299995
548.7726	28.8597897041004
548.8144	28.8606366206726
548.8574	28.8611578001016
548.8972	28.8652186564863
548.9396	28.8613098107684
548.9814	28.8563151745734
549.0224	28.856098016478
549.0636	28.8534486877136
549.1052	28.8534269719041
549.1489	28.8572489543838
549.19	28.8623087380074
549.232	28.8622435905788
549.2739	28.8584650397182
549.3156	28.8617224111498
549.3574	28.8669776370593
549.3994	28.8691057863946
549.4407	28.8649580667718
549.4834	28.8602674519103
549.524	28.8631339387701
549.566	28.8706910404913
549.6063	28.8689972073469
549.6485	28.8675856797266
549.6892	28.8685194595369
549.7297	28.8691275022042
549.7742	28.8713859463967
549.8162	28.8658918465822
549.8579	28.8648494877241
549.8982	28.8693012286805
549.94	28.8644368873427
549.9841	28.8630470755319
550.0239	28.860332599339
550.0662	28.8634379601037
550.1076	28.8580090077178
550.1478	28.858095870956
550.191	28.8547950679053
550.2318	28.8534704035232
550.2745	28.848150030185
550.3154	28.8448275113248
550.3576	28.8466516393265
550.3998	28.8534269719041
550.441	28.8525149079033
550.4804	28.855620268668
550.523	28.8515159806643
550.566	28.8528406450464
550.6064	28.8568146381929
550.648	28.8556854160966
550.6894	28.8536658458091
550.732	28.8590079349568
550.7754	28.8661741521062
550.8134	28.8672816583929
550.8568	28.8615052530543
550.8994	28.8585519029564
550.9405	28.8532532454277
550.9829	28.8474551242796
551.023	28.8428513726563
551.0642	28.8471293871364
551.1054	28.8436548576094
551.1494	28.8425256355132
551.1909	28.8350119654111
551.2329	28.8312334145505
551.2744	28.8215264476844
551.3149	28.8216784583513
551.3586	28.8139041985346
551.3997	28.8136436088201
551.4418	28.8170312751089
551.4822	28.8246100926396
551.5255	28.8273897162612
551.5661	28.8206795311122
551.6066	28.8209618366363
551.6489	28.827541726928
551.6921	28.8259564728314
551.7314	28.8254787250214
551.7743	28.8283017802621
551.8164	28.8356200080783
551.8567	28.8398111593202
551.8988	28.8307990983596
551.9403	28.8293441391202
551.9824	28.8273028530231
552.0251	28.8325797947422
552.065	28.8330358267426
552.1062	28.829018401977
552.1512	28.8278457482617
552.1907	28.8206360994932
552.2316	28.8245666610206
552.2766	28.8269336842608
552.3174	28.8242626396869
552.3593	28.8181387813956
552.4006	28.8166403905371
552.4438	28.8153808735836
552.485	28.817074706728
552.5243	28.8238066076865
552.5656	28.8240889132106
552.6084	28.8221127745421
552.6494	28.8263256415936
552.6915	28.8223733642567
552.7321	28.821548163494
552.7745	28.8132092926292
552.8141	28.8124275234857
552.8565	28.7949897284221
552.8972	28.8032200202391
552.94	28.8003969649985
552.9824	28.7977042046151
553.0243	28.8098216263404
553.0644	28.8205058046359
553.1074	28.8279760431189
553.1489	28.828019474738
553.1921	28.8325146473135
553.2309	28.8302996347401
553.2724	28.816596958918
553.3157	28.8048052743358
553.3562	28.8132310084388
553.399	28.8039366419541
553.441	28.7971395935669
553.4825	28.8019822190952
553.5238	28.8020473665238
553.5652	28.8073894556715
553.6088	28.8079323509101
553.6496	28.8085621093869
553.6901	28.8122320811998
553.7321	28.8237631760674
553.7742	28.8217218899703
553.815	28.8074111714811
553.8597	28.804414389764
553.899	28.7974436149005
553.942	28.7933610427063
553.983	28.7799406724083
554.024	28.7773782068822
554.0666	28.7932958952777
554.1066	28.7997020590931
554.1497	28.8055870434794
554.1902	28.8144688095828
554.2329	28.8016347661425
554.2759	28.8009398602371
554.3164	28.8053481695744
554.3591	28.8051527272885
554.4004	28.8031114411914
554.4422	28.8113200171989
554.4844	28.8043275265259
554.5256	28.796944151281
554.567	28.7992460270926
554.609	28.8067379813852
554.6504	28.8035023257632
554.692	28.8017867768093
554.7319	28.7947508545171
554.7744	28.7925358419437
554.815	28.7842186868884
554.8594	28.7877583638441
554.9	28.7913197566092
554.9415	28.7930135897536
554.9852	28.7940776644213
555.0264	28.7946422754694
555.0657	28.7876280689868
555.1079	28.7830894647922
555.1488	28.7754237840233
555.1895	28.7827854434586
555.2316	28.7789851767884
555.273	28.7843489817457
555.3179	28.7840449604121
555.3574	28.780288125361
555.4	28.7929050107059
555.4421	28.7913631882283
555.4828	28.7892133230835
555.526	28.7808310205996
555.5668	28.7803967044088
555.606	28.7791154716457
555.6488	28.7785725764071
555.6916	28.7779862495494
555.7355	28.7667374602058
555.7754	28.7714280750672
555.8183	28.7744465725938
555.8594	28.7470629367592
555.9	28.756878482673
555.9414	28.7602878647713
555.9841	28.762350866678
556.0244	28.7535559638128
556.0668	28.762633172202
556.1068	28.7599404118186
556.15	28.7665637337294
556.1918	28.773577940212
556.2356	28.778051396978
556.2761	28.786477131081
556.3174	28.7891047440358
556.3611	28.7762707005955
556.3996	28.7680404087784
556.443	28.7645658792514
556.4828	28.7653693642045
556.5234	28.7661728491577
556.5679	28.7648916163946
556.6093	28.766867755063
556.6514	28.7719275386867
556.6926	28.766824323444
556.733	28.7730133291639
556.7758	28.7754889314519
556.817	28.7674540819207
556.8596	28.7673672186826
556.8993	28.7741859828793
556.9416	28.7647178899182
556.9876	28.7638275417269
557.0283	28.7620685611539
557.0691	28.7605918861049
557.1119	28.759158642675
557.1526	28.7603095805809
557.1934	28.7545548910518
557.2363	28.7557709763862
557.2768	28.7529044895265
557.3207	28.7505157504767
557.3614	28.7439575759945
557.4018	28.7464766099015
557.4438	28.7456296933293
557.4838	28.7513192354298
557.5284	28.7516449725729
557.5698	28.7521444361924
557.6123	28.7547286175281
557.6526	28.7569870617207
557.6944	28.7507763401912
557.7368	28.7548154807663
557.7803	28.752643899812
557.8212	28.7524701733356
557.8646	28.7503637398099
557.906	28.749451675809
557.9485	28.7438272811372
557.9878	28.7426329116123
558.0321	28.7315795645546
558.0722	28.7281267508372
558.1129	28.7277575820749
558.1553	28.7267586548359
558.1952	28.7271278235981
558.2374	28.7208085230209
558.2792	28.7202221961633
558.3205	28.7207868072114
558.3613	28.7172036986367
558.4036	28.7162047713977
558.4458	28.7162699188263
558.4875	28.7165956559695
558.5307	28.7124696521562
558.5712	28.707431584342
558.6118	28.7049776978636
558.6536	28.7036530334814
558.696	28.7037833283387
558.7385	28.6997007561445
558.7808	28.6994835980491
558.821	28.7058028986263
558.8638	28.7142503485388
558.9039	28.7148801070155
558.947	28.7217640186409
558.9877	28.7261071805496
559.0309	28.7318401542691
559.0742	28.7335557032231
559.1169	28.7326436392222
559.1582	28.7312538274114
559.1976	28.7252168323583
559.2415	28.720330775211
559.2832	28.7175728673989
559.3262	28.7141200536815
559.3669	28.711622735584
559.408	28.7119701885367
559.4494	28.7182460574948
559.4916	28.718376352352
559.5351	28.7199616064487
559.5757	28.7211125443545
559.6165	28.7190278266384
559.6578	28.7284742037899
559.7008	28.7182026258757
559.7437	28.7202004803537
559.7839	28.713142842252
559.8252	28.7106889557736
559.866	28.7038484757673
559.908	28.7069755523416
559.9512	28.7040222022437
559.9921	28.7106455241545
560.0365	28.708387079962
560.0781	28.7124913679657
560.1176	28.708430511581
560.1587	28.7142069169197
560.201	28.713902895586
560.2428	28.7162047713977
560.2832	28.7170299721603
560.3226	28.7234144201662
560.3651	28.7205262174969
560.4067	28.7251082533106
560.4482	28.7200484696869
560.4907	28.7242830525479
560.5317	28.7261506121687
560.575	28.722328629689
560.6172	28.722567503594
560.657	28.7176597306371
560.7006	28.712621662823
560.7405	28.712382788918
560.7829	28.7100374814873
560.8235	28.7078441847234
560.8666	28.7082785009142
560.9082	28.7096465969155
560.9516	28.7114272932981
560.9906	28.7133600003475
561.0344	28.7117964620603
561.0766	28.7127736734898
561.1162	28.7104935134877
561.1588	28.7097117443441
561.2007	28.7102112079636
561.2393	28.7092122807246
561.2832	28.712621662823
561.3242	28.7125782312039
561.365	28.7108843980595
561.4096	28.7046519607204
561.451	28.7042827919582
561.4944	28.7055640247213
561.5358	28.7058680460549
561.5776	28.7092991439628
561.6191	28.7091037016769
561.6611	28.706910404913
561.7024	28.7027844010997
561.7432	28.7012208628126
561.7834	28.6829578669863
561.8283	28.6786798525062
561.8686	28.6798959378407
561.9118	28.6812423180324
561.95	28.6761173869801
561.9924	28.6744018380261
562.0347	28.6782238205058
562.0769	28.6904498212789
562.1192	28.7010037047171
562.1601	28.6979200597619
562.2022	28.6907538426125
562.2448	28.6843259629876
562.2855	28.6800479485075
562.3291	28.6762259660278
562.3699	28.6675830738294
562.4126	28.6701455393556
562.4541	28.6656069351609
562.4964	28.6657806616373
562.5384	28.6632616277302
562.5796	28.6726428574531
562.6212	28.681307465461
562.6626	28.684781994988
562.7046	28.691731054042
562.7464	28.6938809191868
562.7888	28.6917962014706
562.8308	28.7001567881449
562.8719	28.6921653702328
562.9145	28.6893640308017
562.9543	28.6915138959465
562.9956	28.6869752917519
563.036	28.6806994227938
563.0796	28.6788752947921
563.1201	28.672078246405
563.162	28.6660412513518
563.2047	28.6641519759215
563.2455	28.663131332873
563.2887	28.6601345511559
563.331	28.656703453248
563.3726	28.6617415210622
563.4126	28.6633050593493
563.4552	28.6645211446838
563.4955	28.6667795888763
563.5382	28.6749447332647
563.5793	28.6704061290701
563.6196	28.675075028122
563.663	28.679787358793
563.7034	28.6726428574531
563.747	28.6742498273593
563.7887	28.6789621580303
563.8305	28.6772900406954
563.8706	28.6801999591743
563.914	28.6790273054589
563.9564	28.6808731492701
563.9978	28.6776592094577
564.0385	28.6658240932564
564.0818	28.6639131020165
564.1212	28.6600911195369
564.1633	28.6564428635335
564.2049	28.6539238296265
564.2486	28.6509053320999
564.2906	28.6532289237211
564.332	28.6560519789617
564.3728	28.652186564863
564.415	28.6564862951526
564.4553	28.6607860254422
564.4978	28.6669533153526
564.5388	28.6587447393451
564.582	28.6633484909684
564.6235	28.6646080079219
564.6626	28.6631747644921
564.705	28.6711010349755
564.7474	28.6697112231647
564.7878	28.6691683279261
564.8306	28.674597280312
564.8702	28.6719696673572
564.9141	28.6701021077365
564.9555	28.6663887043045
564.9967	28.6612854890618
565.039	28.6583972863924
565.081	28.6634787858257
565.1239	28.6663887043045
565.1644	28.6601128353464
565.2068	28.6587447393451
565.2496	28.656942327153
565.2905	28.6439562730459
565.3314	28.6374415301828
565.3742	28.6388747736127
565.4166	28.6351179385616
565.4572	28.6345098958944
565.4994	28.6491246357173
565.541	28.6489291934314
565.5845	28.6484948772405
565.6247	28.6466924650484
565.6674	28.6446294631418
565.7085	28.6423275873301
565.75	28.6262144566487
565.7906	28.6241948863612
565.833	28.6334675370363
565.8757	28.6438042623791
565.9165	28.6466707492389
565.9592	28.6524037229584
566.0008	28.6490377724791
566.044	28.6393525214227
566.0854	28.6450637793326
566.1264	28.6477565397161
566.1678	28.6474525183824
566.2098	28.6470616338107
566.2495	28.6480171294306
566.294	28.6401125747567
566.3344	28.6528814707684
566.3756	28.648950909241
566.4156	28.6518608277198
566.4593	28.6446511789513
566.5005	28.6405903225666
566.543	28.6349007804662
566.5836	28.6270396574114
566.6236	28.6208940833105
566.6674	28.6297975652234
566.7085	28.6277779949359
566.7502	28.631817135511
566.79	28.63233831494
566.8328	28.6246509183616
566.876	28.6236954227417
566.917	28.6277128475072
566.9586	28.631057082177
567.0014	28.6297975652234
567.0426	28.627343678745
567.0828	28.6285163324604
567.1261	28.6329897892264
567.163	28.6347487697994
567.2065	28.6453026532376
567.2504	28.6301884497952
567.2928	28.6308399240815
567.3326	28.6339670006558
567.3754	28.6296021229375
567.4174	28.629102659318
567.457	28.6377455515164
567.4975	28.6281254478886
567.5419	28.6276694158882
567.5842	28.6251720977906
567.6282	28.6155737099723
567.669	28.6116431484449
567.7109	28.607929745013
567.7504	28.6084292086325
567.7922	28.6112956954922
567.8348	28.6130546760653
567.8738	28.6239560124562
567.9179	28.6299712916998
567.9598	28.624585770933
568	28.626822499316
568.0426	28.6249549396952
568.085	28.6283860376031
568.1264	28.6309919347483
568.166	28.625345824267
568.21	28.6301450181761
568.2495	28.6191351027375
568.2932	28.6246074867425
568.334	28.6190699553089
568.376	28.6166812162591
568.418	28.6111436848254
568.4612	28.6137495819707
568.5022	28.6151393937815
568.543	28.6165943530209
568.5842	28.6154651309246
568.627	28.6147050775906
568.6692	28.6164206265445
568.7092	28.616398910735
568.75	28.6165074897827
568.7934	28.6168983743545
568.834	28.6115345693972
568.8746	28.6125769282553
568.9168	28.6121860436835
568.9598	28.6259104353151
569.0008	28.6207203568342
569.0422	28.6161383210205
569.0818	28.6149873831147
569.126	28.6125334966362
569.1687	28.6080383240607
569.2106	28.6048461000578
569.2526	28.609688725586
569.2942	28.6027830981511
569.3365	28.6064096383449
569.3775	28.6055627217727
569.4178	28.603456288247
569.4605	28.597267282527
569.5009	28.595986049764
569.5437	28.5932932893805
569.5844	28.5912520032834
569.6268	28.5909696977594
569.666	28.5887329693764
569.709	28.587039136232
569.7512	28.5866265358506
569.7916	28.5861270722311
569.8344	28.5808284147025
569.8769	28.5782659491763
569.9169	28.5762029472697
569.9582	28.576854421556
570.0015	28.5804375301307
570.0432	28.577375600985
570.0851	28.5827394059423
570.126	28.5817839103224
570.168	28.5836514699432
570.21	28.5837817648004
570.2541	28.5842377968008
570.2949	28.5869957046129
570.3346	28.6010892650067
570.3769	28.6004812223395
570.419	28.5970066928125
570.4598	28.5909262661403
570.502	28.5960077655735
570.5438	28.5885158112809
570.585	28.5901010653776
570.6284	28.5958340390972
570.6691	28.5971152718602
570.7123	28.590513665759
570.7539	28.5932064261424
570.7945	28.5900142021394
570.8366	28.5908828345212
570.8785	28.5950739857631
570.9195	28.5980924832897
570.962	28.5969632611934
571.0022	28.5973541457652
571.0463	28.5924680886179
571.0892	28.5991999895764
571.1293	28.6005898013872
571.1704	28.600502938149
571.2113	28.5994605792909
571.2527	28.5986788101474
571.2947	28.6006766646254
571.3378	28.5954431545254
571.3795	28.589275864615
571.4209	28.5914474455693
571.4623	28.5933801526187
571.5049	28.5909262661403
571.5463	28.5882986531855
571.5876	28.5847806920394
571.6286	28.588038063471
571.6722	28.5832605853714
571.7127	28.5730107232668
571.7544	28.5708391423124
571.7972	28.5718380695514
571.8391	28.5749651461257
571.8801	28.5793734554631
571.9222	28.5784831072718
571.9641	28.5779402120332
572.0063	28.5767024108892
572.0479	28.5733364604099
572.0902	28.5716860588846
572.1304	28.5674514760236
572.1724	28.5689281510725
572.2136	28.5671257388804
572.255	28.570144236407
572.2961	28.5696882044066
572.339	28.5787002653672
572.3799	28.5782659491763
572.42	28.5771584428896
572.463	28.5697533518352
572.5046	28.5634123354485
572.547	28.5582439727771
572.5886	28.5569844558235
572.6314	28.5521635461048
572.6718	28.5456705190513
572.715	28.5449756131459
572.7564	28.5436943803828
572.7996	28.5406324512372
572.8416	28.5455619400036
572.881	28.5489930379115
572.9226	28.5369407636147
572.9644	28.5448236024791
573.0084	28.5543134112497
573.0493	28.5545522851546
573.0906	28.5553340542982
573.1301	28.5587651522061
573.1724	28.5503394181032
573.2137	28.5562244024895
573.2558	28.5609150173509
573.2968	28.5638900832584
573.3406	28.569666488597
573.3813	28.5687109929771
573.4252	28.575138872602
573.4661	28.5696882044066
573.5087	28.564910726307
573.549	28.5669520124041
573.5878	28.5613276177323
573.63	28.5578096565862
573.6742	28.5619139445899
573.7138	28.5757686310788
573.7559	28.5739445030771
573.7986	28.581610183846
573.8406	28.5786351179386
573.8826	28.5737056291722
573.9234	28.5634123354485
573.9643	28.5510994714372
574.0052	28.5479072474343
574.0493	28.5444761495264
574.0911	28.5392643552359
574.1318	28.5446498760027
574.171	28.5487324481969
574.2134	28.5476683735293
574.2549	28.5469517518144
574.2963	28.545301350289
574.3389	28.5417399575239
574.3822	28.5354206569467
574.4234	28.5374836588533
574.4646	28.5349429091367
574.5054	28.5360938470425
574.5464	28.535594383423
574.5886	28.5338788344691
574.6316	28.5381785647587
574.6729	28.536072131233
574.715	28.5348560458985
574.755	28.5303174417039
574.7982	28.5260394272238
574.8414	28.5217179811246
574.882	28.5229774980782
574.9226	28.5200024321707
574.9651	28.5164627552151
575.0089	28.5285367453213
575.0506	28.5372013533293
575.0928	28.5439984017164
575.1335	28.5457356664799
575.1734	28.5455185083845
575.2143	28.5469517518144
575.2576	28.5469517518144
575.2984	28.5443892862882
575.341	28.5426303057152
575.383	28.5477986683866
575.426	28.5452362028604
575.4672	28.5453664977177
575.5078	28.5451710554318
575.5498	28.5459093929563
575.5907	28.54478017086
575.6314	28.5459528245754
575.6726	28.5356378150421
575.7154	28.5370276268529
575.7566	28.54430242305
575.7984	28.5363761525666
575.8418	28.5340959925645
575.882	28.5430863377156
575.923	28.536832184567
575.9676	28.533596528945
576.0076	28.5414142203807
576.0512	28.5437378120019
576.0924	28.5435858013351
576.1346	28.5446064443836
576.1756	28.5501439758173
576.215	28.5453664977177
576.2566	28.5376791011392
576.301	28.5396986714268
576.3418	28.5370276268529
576.3829	28.5307951895139
576.4262	28.522651760935
576.4692	28.5143997533084
576.5072	28.512184740735
576.5482	28.5094919803515
576.5918	28.5079067262549
576.6331	28.5115332664486
576.6746	28.5081890317789
576.717	28.5152901014997
576.7575	28.5117504245441
576.8	28.5093834013038
576.8386	28.5106863498764
576.8818	28.5166364816914
576.9236	28.5177874195972
576.9652	28.5193726736939
577.0081	28.5258657007475
577.0505	28.5236724039836
577.091	28.5259091323666
577.1334	28.5270383544628
577.1759	28.5257571216997
577.2179	28.5147472062611
577.2588	28.5207842013142
577.3006	28.516940503025
577.3432	28.5182434515976
577.3838	28.5175051140732
577.426	28.512184740735
577.4666	28.5047796496806
577.509	28.5089056534939
577.5516	28.505995735015
577.595	28.5076244207308
577.6353	28.5153118173092
577.6801	28.5168536397868
577.7201	28.5135528367362
577.7618	28.5154638279761
577.8039	28.5109035079719
577.8438	28.5018045837731
577.887	28.4981346119602
577.9287	28.5040413121561
577.9693	28.5089056534939
578.0124	28.5257354058902
578.0539	28.5225866135064
578.0955	28.532358727801
578.1367	28.5305780314184
578.1796	28.532119853896
578.2205	28.5156375544524
578.262	28.5155072595951
578.3032	28.5109686554005
578.3454	28.514182595213
578.387	28.5122064565445
578.4265	28.506473482825
578.4701	28.507993589493
578.5112	28.5052139658714
578.5537	28.4960716100536
578.594	28.5062128931105
578.6368	28.5076895681594
578.6778	28.4953549883386
578.7215	28.4925536489075
578.7615	28.5045842073947
578.803	28.4897740252859
578.8462	28.4993506972947
578.8872	28.5003061929146
578.9282	28.4979608854839
578.9692	28.499285549866
579.0126	28.5109035079719
579.0528	28.5102737494951
579.0952	28.5024343422499
579.138	28.5046927864424
579.178	28.5001758980573
579.2214	28.49528984091
579.2634	28.4940086081469
579.3046	28.485344000139
579.3468	28.4865383696639
579.3873	28.4839541883282
579.4301	28.4849748313767
579.471	28.4846925258527
579.5127	28.4793070050858
579.5535	28.4710332816497
579.5948	28.4740952107954
579.6368	28.4772657189887
579.6782	28.4780474881323
579.72	28.4777651826083
579.7606	28.4798064687054
579.8026	28.4752027170821
579.8448	28.482868397851
579.8873	28.4920107536689
579.9265	28.5013268359631
579.9687	28.5123367514018
580.0104	28.5113378241628
580.0525	28.5105777708287
580.0938	28.514703774642
580.137	28.5112726767341
580.1776	28.5065820618727
580.2184	28.5044321967279
580.2605	28.5192423788366
580.3032	28.5155289754047
580.345	28.5136614157839
580.3859	28.513183667974
580.4285	28.5066472093013
580.4693	28.5068209357777
580.5105	28.5058437243482
580.5532	28.5085799163507
580.5948	28.4995895711996
580.6352	28.4979174538648
580.678	28.4883190660465
580.7183	28.4909683948108
580.7606	28.4936828710038
580.8048	28.4872115597597
580.8432	28.4929662492888
580.8847	28.4862343483303
580.9278	28.4853222843294
580.9715	28.4874938652838
581.0124	28.4875590127124
581.0526	28.4899260359527
581.0956	28.4877761708079
581.136	28.4834547247087
581.1785	28.4796544580386
581.22	28.474399232129
581.2621	28.4742255056526
581.3038	28.4761147810829
581.3449	28.477873761656
581.3884	28.4719453456505
581.429	28.4621080839273
581.4698	28.4586552702098
581.5112	28.4541166660152
581.5522	28.4524228328708
581.5966	28.4492306088679
581.6348	28.4410437486699
581.6772	28.4414997806703
581.72	28.4434324877197
581.7612	28.4421078233376
581.8028	28.4403922743836
581.845	28.4472327543899
581.8854	28.4430416031479
581.9256	28.4517062111559
581.968	28.4529874439189
582.0096	28.4546812770633
582.0494	28.4572220267799
582.0926	28.4529222964903
582.1348	28.4489265875343
582.1765	28.449317472106
582.2191	28.4445399940064
582.2598	28.4390241783824
582.3035	28.432900320091
582.3461	28.4339643947587
582.387	28.4384595673342
582.4276	28.4431936138147
582.4708	28.4445399940064
582.5136	28.4496214934397
582.554	28.4476236389616
582.5956	28.444322835911
582.6374	28.449274040487
582.6782	28.4518365060131
582.7201	28.4510547368695
582.7621	28.4475150599139
582.8042	28.4445182781969
582.8451	28.4439753829583
582.8876	28.4366354393325
582.9296	28.4340512579969
582.9726	28.4356582279031
583.0136	28.4375040717143
583.0558	28.438372704096
583.098	28.4322488458047
583.1386	28.4362662705703
583.1814	28.4333346362819
583.2227	28.4273845044669
583.2644	28.4273193570383
583.307	28.4321185509475
583.349	28.4382858408579
583.39	28.4507072839168
583.4312	28.45626653116
583.4744	28.4517062111559
583.5138	28.4519233692513
583.5551	28.4458863741981
583.5979	28.4440622461965
583.6419	28.4404357060027
583.6834	28.4405225692409
583.7237	28.4426724343857
583.7653	28.4413912016226
583.807	28.4473630492471
583.8499	28.45151076887
583.8907	28.4564619734459
583.9318	28.4575260481136
583.972	28.4596324816393
584.015	28.4555281936355
584.0579	28.4449960260069
584.0976	28.4377212298097
584.1419	28.4377212298097
584.1826	28.4359839650462
584.2236	28.4344638583782
584.2663	28.4330306149483
584.3084	28.4356582279031
584.3481	28.4364617128562
584.392	28.435137048474
584.4312	28.4404574218122
584.4743	28.4437365090533
584.5145	28.4433890561006
584.5578	28.4335517943774
584.599	28.4390024625728
584.64	28.4373520610475
584.681	28.4310761920894
584.7222	28.4277102416101
584.7628	28.4206526035084
584.8058	28.4186547490304
584.8466	28.4193930865549
584.8882	28.4230630583678
584.932	28.4348981745691
584.973	28.4334866469487
585.0147	28.4437147932438
585.0566	28.4474281966758
585.0985	28.4510981684886
585.1401	28.4543555399202
585.1809	28.4561579521123
585.2229	28.444800583721
585.2644	28.4452783315309
585.3074	28.4400448214309
585.3488	28.4372000503807
585.3918	28.4424552762903
585.433	28.4422598340044
585.4758	28.4419775284803
585.5162	28.4402185479073
585.5591	28.446038384865
585.6012	28.4427810134334
585.6418	28.4443445517205
585.6868	28.4427158660048
585.7281	28.4399362423832
585.7696	28.4390241783824
585.8112	28.4380686827624
585.8542	28.4434107719102
585.8936	28.4435410667674
585.934	28.4437147932438
585.9794	28.4313150659944
586.0215	28.4287526004682
586.0602	28.4265593037043
586.1015	28.4190890652213
586.1441	28.4197622553171
586.185	28.4238448275113
586.2257	28.4268198934188
586.2674	28.4305550126603
586.3111	28.4308807498035
586.3512	28.4322922774238
586.3926	28.4297080960881
586.4322	28.4313150659944
586.4751	28.4246483124644
586.5159	28.4232802164632
586.5566	28.4282097052296
586.5998	28.4278839680864
586.6418	28.4193930865549
586.6832	28.4183507276968
586.7227	28.4269284724665
586.767	28.4229979109391
586.8072	28.4171129265528
586.8474	28.4146590400744
586.8903	28.4155059566466
586.9309	28.415484240837
586.9726	28.4142030080739
587.016	28.4183507276968
587.0578	28.4204137296034
587.0994	28.4205005928416
587.1397	28.4160054202661
587.1828	28.4219989837001
587.2238	28.4206308876989
587.2654	28.4154408092179
587.3094	28.4140075657881
587.353	28.41200971131
587.3926	28.4179815589345
587.4356	28.4173518004578
587.4778	28.4156362515038
587.52	28.41772096922
587.5598	28.4187633280781
587.6028	28.4221509943669
587.644	28.4276450941815
587.685	28.4248437547503
587.7276	28.4209131932229
587.769	28.4230413425582
587.8105	28.4262987139898
587.8528	28.4213040777947
587.8958	28.4246048808454
587.9363	28.4216949623665
587.9792	28.4052126629229
588.0214	28.3927695040543
588.063	28.3972646766299
588.1055	28.3991105204411
588.1466	28.4069064960673
588.188	28.4043657463507
588.2274	28.4093603825457
588.2698	28.4101204358797
588.312	28.4010215116809
588.3548	28.4001094476801
588.3972	28.3955274118664
588.4368	28.4011083749191
588.4795	28.4060378636855
588.5208	28.4048434941606
588.5638	28.401781565015
588.6046	28.4129869227395
588.6461	28.4105547520706
588.6884	28.4121400061673
588.7317	28.4127480488345
588.7726	28.411010784071
588.8138	28.4159402728374
588.8554	28.4111627947378
588.8956	28.3958748648191
588.9382	28.3978075718685
588.9808	28.4010649433
589.0213	28.3994362575842
589.064	28.4011518065382
589.105	28.4021724495868
589.1467	28.4075579703536
589.1899	28.4062333059714
589.2328	28.4018901440627
589.2734	28.3974166872967
589.3142	28.401781565015
589.3574	28.4044960412079
589.3982	28.4006523429187
589.4385	28.4002397425374
589.4804	28.4040617250171
589.5224	28.4044960412079
589.5647	28.3949628008183
589.6063	28.3902287543377
589.6488	28.3860593189054
589.6899	28.3864284876676
589.732	28.3756791619435
589.7744	28.37441964499
589.8148	28.3725955169883
589.8575	28.3725738011787
589.8984	28.3733990019414
589.9412	28.3703587886053
589.9818	28.3658201844107
590.023	28.3628668343127
590.0659	28.3629536975509
590.1055	28.3651469943148
590.1477	28.3683392183177
590.19	28.3614987383115
590.2305	28.3680569127937
590.2747	28.3576333242127
590.3137	28.3727692434646
590.3584	28.3773078476593
590.4	28.392595777578
590.4415	28.390836797005
590.484	28.3865587825249
590.5274	28.3814989989012
590.5679	28.37965315509
590.6116	28.3854947078572
590.653	28.3902721859568
590.6944	28.3937032838647
590.7346	28.3919008716726
590.777	28.3841917592846
590.8199	28.3880571733834
590.8608	28.376178625563
590.9018	28.3876228571925
590.942	28.3772209844211
590.9832	28.3736378758464
591.0251	28.3720526217497
591.0664	28.3662545006015
591.1094	28.3608906956443
591.1508	28.3589145569758
591.1931	28.3719657585115
591.2328	28.3701199147003
591.275	28.3692078506995
591.318	28.3675574491742
591.3579	28.3765477943252
591.4	28.374940824419
591.4413	28.3664933745065
591.4832	28.3673620068883
591.5242	28.3681003444127
591.565	28.3534638887803
591.6072	28.3545496792575
591.6489	28.3524215299222
591.6904	28.3604563794534
591.7298	28.3573075870695
591.7699	28.3474486095367
591.8139	28.3521826560172
591.8563	28.3567212602119
591.8969	28.3563955230687
591.9404	28.3596528945003
591.9834	28.3604563794534
592.0253	28.3610427063111
592.0668	28.3641914986949
592.1081	28.3672968594596
592.1504	28.369707314319
592.1926	28.3593054415476
592.2341	28.3685780922227
592.2754	28.3631057082177
592.3168	28.3525518247795
592.3575	28.3528558461131
592.4	28.3548537005911
592.4429	28.3501196541106
592.4822	28.3456244815351
592.523	28.3490338636334
592.5654	28.3396526339105
592.6089	28.3466234087741
592.6501	28.3443866803911
592.6906	28.3497287695388
592.7324	28.3472097356317
592.7751	28.3417807832458
592.8157	28.3446472701056
592.8582	28.339153170291
592.899	28.3407384243877
592.9402	28.3377416426707
592.982	28.3392183177197
593.0234	28.3420848045794
593.0672	28.3423236784844
593.108	28.3451901653442
593.1484	28.3406732769591
593.1911	28.3398046445774
593.2324	28.3418459306745
593.2734	28.3366124205744
593.3172	28.3346579977155
593.3588	28.3326384274279
593.4014	28.3282952655192
593.4428	28.3310966049503
593.4842	28.3291856137105
593.524	28.32968507733
593.5666	28.3354397668591
593.6096	28.3428014262944
593.6482	28.3396960655296
593.6907	28.3390880228624
593.732	28.3497504853483
593.7761	28.3504453912537
593.816	28.347817778299
593.8569	28.3596311786907
593.901	28.3529427093513
593.941	28.3614118750733
593.9824	28.3455593341064
594.0246	28.3382845379093
594.0652	28.3296633615205
594.1066	28.3247555885636
594.1481	28.3170030445565
594.1906	28.3206730163694
594.2322	28.3187620251295
594.2748	28.3240389668487
594.3142	28.3300108144732
594.3578	28.3354397668591
594.4001	28.3340065234292
594.4422	28.332442985142
594.4828	28.329446203425
594.5241	28.3335939230479
594.5648	28.3330075961902
594.6092	28.3375244845753
594.6502	28.3296633615205
594.6915	28.329923951235
594.7329	28.3236697980864
594.7743	28.3180236876051
594.8154	28.3210856167507
594.8579	28.3183277089387
594.8998	28.3231920502764
594.9429	28.334397408001
594.9844	28.3389142963861
595.025	28.3299456670445
595.0651	28.3327035748566
595.108	28.3248641676113
595.1516	28.3143971474113
595.1918	28.3183928563673
595.2368	28.3203472792262
595.2765	28.3152006323644
595.319	28.3150703375071
595.36	28.3207815954171
595.4016	28.3204775740835
595.4434	28.3255156418976
595.4854	28.3297502247586
595.526	28.3215416487511
595.5674	28.3216719436084
595.6113	28.319978110464
595.653	28.3245818620872
595.6939	28.3208901744648
595.7354	28.3233440609433
595.7786	28.3277089386615
595.8193	28.3208467428457
595.8612	28.3251030415163
595.905	28.3201952685594
595.9476	28.3168076022706
595.987	28.3153960746503
596.0288	28.3244949988491
596.0704	28.317741382081
596.1129	28.3178716769383
596.1524	28.3130941988386
596.1941	28.3162429912225
596.2358	28.3140714102681
596.2771	28.3152874956026
596.3217	28.3203907108453
596.3606	28.3264059900889
596.4042	28.3245167146586
596.4434	28.3299022354254
596.4852	28.3245384304682
596.5271	28.3266448639939
596.5691	28.3290336030437
596.61	28.3271877592325
596.6556	28.327209475042
596.6952	28.3198478156067
596.7368	28.3171116236042
596.7784	28.3135719466486
596.8206	28.3108574704556
596.8618	28.3100539855025
596.9051	28.3057759710224
596.9467	28.3045816014975
596.9879	28.3020625675905
597.028	28.2999127024456
597.0706	28.3003035870174
597.1126	28.2967856258714
597.1537	28.299847555017
597.1948	28.2979365637772
597.2342	28.2946791923456
597.277	28.2911177995805
597.3194	28.2834086871925
597.3599	28.2845596250983
597.4026	28.2884033233875
597.4432	28.2934196753921
597.4864	28.2915086841522
597.529	28.2952872350128
597.5698	28.2972416578718
597.61	28.2979582795867
597.6511	28.3036478216872
597.6943	28.3024100205432
597.7359	28.3050376334979
597.777	28.3000429973029
597.8184	28.2964164571091
597.8606	28.2997172601597
597.9028	28.2892936715788
597.9446	28.2923990323435
597.9865	28.2862100266236
598.0278	28.2844944776696
598.0689	28.2850808045273
598.1124	28.2896845561506
598.1542	28.2904663252941
598.1949	28.2927247694867
598.2384	28.2947226239647
598.281	28.2941145812975
598.3222	28.2900320091033
598.3644	28.2885553340543
598.4076	28.2904880411037
598.4489	28.2930505066298
598.4905	28.2867094902431
598.5308	28.287664985863
598.573	28.2828440761443
598.6147	28.2778277241397
598.6572	28.2740274574696
598.7007	28.2728765195638
598.7418	28.2681641888928
598.7807	28.2656668707953
598.8228	28.2636038688886
598.8625	28.2564376517392
598.9068	28.262062046411
598.9487	28.260064191933
598.9898	28.2567633888824
599.0321	28.2601510551712
599.0738	28.2644507854608
599.1145	28.2672304090824
599.1563	28.2616494460297
599.197	28.2675561462256
599.2405	28.2693585584177
599.282	28.2636907321268
599.3224	28.2605853713621
599.3637	28.2529848380218
599.404	28.2556124509766
599.4457	28.2533322909745
599.4875	28.2506395305911
599.5298	28.2479902018267
599.5701	28.2497491823998
599.6104	28.2504875199243
599.6529	28.2533974384031
599.6948	28.2524636585927
599.7388	28.2553735770716
599.7782	28.262778668126
599.82	28.2737668677551
599.8635	28.2809330849045
599.905	28.286666058624
599.9451	28.2909223572946
599.9885	28.2803901896659
600.0305	28.2755475641376
600.0713	28.267534430416
600.1113	28.2656017233667
600.1563	28.2686419367028
600.1994	28.2702054749899
600.2376	28.2687939473696
600.2792	28.2573931473591
600.3191	28.2515515945919
600.3614	28.2442333667757
600.4039	28.2434950292512
600.4467	28.2463832319205
600.487	28.2436253241085
600.5296	28.2410194269632
600.5715	28.2487936867799
600.6144	28.2547872502139
600.655	28.2650371123185
600.6958	28.2696625797513
600.7406	28.2650371123185
600.7799	28.2606505187907
600.822	28.2586092326936
600.8648	28.2528979747836
600.9052	28.2507481096388
600.9473	28.2516601736396
600.9891	28.2522899321164
601.0318	28.2587829591699
601.0713	28.2638644586032
601.1137	28.2642770589845
601.1537	28.2629523946023
601.1966	28.2576103054546
601.2382	28.2545049446898
601.2792	28.2484679496367
601.3212	28.2459489157296
601.3618	28.2446676829666
601.4054	28.248359370589
601.4468	28.2514864471633
601.4898	28.254070628499
601.53	28.265775449843
601.5722	28.2664703557484
601.6145	28.2684247786073
601.6568	28.2682944837501
601.6992	28.2682076205119
601.7405	28.2686202208932
601.7832	28.2778928715684
601.8242	28.2807593584281
601.8668	28.2794781256651
601.9082	28.2752869744231
601.949	28.2696625797513
601.9897	28.2641901957463
602.0324	28.2606070871716
602.0731	28.2520727740209
602.1137	28.2434298818226
602.1549	28.2431041446794
602.1994	28.238174655913
602.2425	28.2409977111537
602.2828	28.2439944928707
602.324	28.2378054871508
602.3666	28.2434950292512
602.4074	28.2427566917267
602.4485	28.2449717043002
602.4901	28.2432778711558
602.5328	28.251833900116
602.575	28.2460140631583
602.6148	28.2496188875425
602.6578	28.2484028022081
602.6991	28.2490542764944
602.7403	28.2451019991574
602.7807	28.2393038780093
602.8217	28.2394558886761
602.866	28.2339835046711
602.9057	28.2382832349607
602.9465	28.2321593766694
602.9863	28.2392387305806
603.0284	28.243885913823
603.0717	28.2483810863985
603.1135	28.2375014658172
603.1574	28.2374797500076
603.1987	28.2320073660026
603.2399	28.2265566978071
603.2828	28.2217140722789
603.3232	28.2292494581906
603.3669	28.2305306909536
603.4063	28.2363070962922
603.4498	28.2416709012495
603.4903	28.2436687557276
603.532	28.2472518643023
603.5768	28.2413234482968
603.6166	28.2461009263964
603.659	28.2350475793387
603.7	28.2283373941897
603.7432	28.2241028113287
603.783	28.2289671526665
603.8238	28.2287499945711
603.8652	28.23070441743
603.9072	28.2251017385677
603.9498	28.2170668890366
603.9926	28.2244502642814
604.033	28.2260789499972
604.0752	28.2253840440918
604.1152	28.2152644768444
604.1578	28.2161982566548
604.1994	28.2259703709495
604.241	28.2124631374133
604.2841	28.2149170238917
604.3254	28.2179572372279
604.3679	28.2117030840793
604.4091	28.2144609918913
604.45	28.2163068357025
604.4932	28.2166325728457
604.534	28.2125500006515
604.5754	28.2247760014246
604.617	28.2298575008578
604.6584	28.2325719770507
604.702	28.2289020052379
604.743	28.2238639374237
604.7864	28.2200636707536
604.827	28.2145912867486
604.8668	28.2065130055983
604.9102	28.2035379396909
604.9521	28.2032339183573
604.993	28.1990861987344
605.0331	28.1874030931999
605.0734	28.1862304394846
605.1166	28.1689446550878
605.1584	28.1659913049899
605.2005	28.1798459914787
605.242	28.1858612707223
605.2832	28.1826907625289
605.3248	28.1885974627248
605.3658	28.1877722619622
605.4076	28.1895746741543
605.4496	28.1938744044439
605.4919	28.2056878048357
605.534	28.2115076417934
605.5754	28.2231907473279
605.6172	28.2289020052379
605.6597	28.2428001233458
605.7014	28.2402159420101
605.7416	28.2295969111433
605.7844	28.2233861896138
605.8259	28.2136575069382
605.8676	28.2075336486469
605.9101	28.201388074546
605.9492	28.1907907594887
605.991	28.1936572463485
606.0318	28.1864041659609
606.0724	28.196871186161
606.116	28.1984347244481
606.1581	28.2014966535938
606.2012	28.2057312364548
606.2431	28.2053837835021
606.2838	28.2045368669299
606.327	28.1988473248294
606.3674	28.1894009476779
606.4088	28.1903347274883
606.4516	28.1956768166361
606.4918	28.1998245362589
606.5332	28.1951990688261
606.5742	28.2024087175946
606.6182	28.2061221210266
[truncated: 128,453 more chars]
